# Supplementary material for: Diverse Profile of Fermentation Byproducts From Thin Stillage
Source: Front Bioeng Biotechnol. 2021 Jul 15;9:695306. doi: 10.3389/fbioe.2021.695306 (PMC8320890; doi:10.3389/fbioe.2021.695306)
Supplement: Supplementary file 1 [file Table_1.XLSX]

## Sheet: Tables
Table S1	OTU table for all experiments testing different bioreactor operating conditions normalized to 30,354 reads
Table S2	OTUs with greater than 1% relative abundance in the acid-phase anaerobic digester sludge inoculum source
Table S3	OTUs with greater than 1% average relative abundance for the duration of the R1TS experiment
Table S4	OTUs with greater than 1% average relative abundance for the duration of the R2SR-TS experiment
Table S5	OTUs with greater than 1% average relative abundance for the duration of the R3LowSRT
Table S6	OTUs with greater than 1% average relative abundance for the duration of the R4T-pH experiment
Table S7	OTUs with greater than 1% average relative abundance for the duration of the R5T-pH-LowSRT experiment

## Sheet: Table S1
Table S1. OTU table for all experiments testing different bioreactor operating conditions normalized to 30,354 reads ranked by sum read abundance.
	Normalized Read Count
	Inoculum			R1TS															R2SR-TS																					R3LowSRT	TSR2	TSR3	TSR4	TSR5	TSR6	TSR7	TSR8	TSR10	TSR11
	Replicate			Elapsed time (d)															Elapsed time (d)																					Elapsed time (d)
OTU	a	b		3	3b	14	14b	27	33	39	39b	51	63	63b	75	87	95		3	15	28	41	52	64	76	90	100	112	125	136	148	166	178	190	202	215	226	238		6	13	17	24	30	36	42	48	62	66
Furfurilactobacillus (AJ564009.1.1368)	0	0		9	3	0	0	0	0	0	0	0	0	0	0	0	0		57	4637	8991	7999	13511	9728	13615	15265	14937	5796	4450	6921	4051	7236	5983	5601	13470	5985	7016	6067		1491	1872	5500	11069	6889	3506	5329	14119	6765	14019
Pediococcus (MF436194.1.1509)	0	0		5	27	963	464	2841	1680	8402	5918	2430	3408	1089	6932	5515	4822		3067	2218	1717	802	902	266	930	1112	893	6537	5577	1351	1637	246	280	2861	477	1329	666	1670		3742	5642	5754	3679	3260	5613	4143	1181	4051	1351
Acetobacter (AJ419838.1.1440)	0	0		137	332	11	14	88	651	242	301	63	1679	113	155	208	2		4	9	102	89	82	22	76	118	141	86	403	130	95	263	190	108	313	340	153	104		88	135	133	955	89	77	51	188	19	36
Prevotella_7 (AB818575.1.1466)	0	1		1	0	6	0	3562	1304	62	85	13127	6241	14448	7640	8396	4056		1955	4247	3359	8204	3729	8750	3392	490	706	1327	1990	5137	2914	5422	2437	2413	2553	437	1715	2790		27	1	0	305	0	1	0	0	0	0
Acetobacter (FJ157231.1.1401)	0	0		998	2729	746	1410	1364	5740	2634	4956	684	2089	1171	1405	951	198		1655	4881	2591	1906	1892	1547	3242	1573	1906	3315	1918	3764	1419	4737	961	924	382	1315	85	569		97	1676	6367	530	3525	1455	2626	1891	1059	1952
Lacticaseibacillus (JN561696.1.1371)	0	0		2	11	0	0	2	19	1	4	7	23	11	3	55	276		60	349	783	464	290	385	445	1487	1392	2252	2620	1377	2030	993	2750	1303	1289	1554	2367	1479		1462	871	1961	92	1502	2105	1198	1753	2591	1593
Lachnospiraceae NK3A20 group (AB746782.1.1535)	0	0		1	0	0	0	0	0	0	0	18	850	0	3322	3164	454		4222	3702	5140	3580	4196	3919	3444	2417	2757	898	1728	4700	2511	4398	2768	1932	5302	209	2658	2111		165	127	1	2	4576	2546	44	0	0	0
Pseudoramibacter (AB036759.1.1480)	0	11		1	9	0	0	645	153	144	172	567	306	455	427	348	97		823	859	646	272	622	116	102	267	253	641	2755	166	5655	90	4147	4663	242	1204	5499	4584		47	933	9	7	29	39	5	0	1322	909
Lactiplantibacillus (JN043518.1.1483)	0	0		90	540	135	108	2	57	9	42	2	35	1	1	2	0		0	0	10	3	3	0	4	4	6	33	7	0	3	1	5	4	1	63	10	9		6314	295	337	196	443	1287	112	167	80	54
Prevotella_7 (EU887831.1.1496)	0	0		1	0	1	0	1136	463	12	28	4756	1846	5262	2145	2116	1374		521	1074	985	2416	1149	2742	1027	184	245	485	694	1542	984	1645	778	858	812	144	591	854		18	0	0	65	0	0	1	0	0	0
Companilactobacillus (AJ417738.1.1567)	0	0		19	620	21	25	280	1374	167	304	124	180	131	173	650	3507		1489	197	343	281	277	64	11	240	283	224	45	237	79	191	15	119	130	750	181	378		0	0	0	20	42	451	5968	1499	3225	1384
[Eubacterium] nodatum group (GQ458236.1.1465)	0	0		0	0	0	0	1767	2864	1882	685	109	503	201	520	360	111		2444	1369	695	412	236	38	150	328	348	267	1633	91	1629	112	2039	2148	397	2637	1533	1883		72	3919	93	14	1367	2001	33	0	73	430
Lactobacillus (AB008208.1.1532)	32	26		6	6	945	3518	621	2326	4003	3886	72	109	86	187	142	1803		1546	122	123	18	12	5	10	409	364	840	2	2	0	4	0	163	10	2000	122	37		2726	481	1625	17	79	362	1224	537	1369	510
Lactobacillus (New.ReferenceOTU116)	0	0		0	0	821	1917	1895	1084	2157	2872	373	1110	244	58	539	1829		1336	66	18	43	40	33	7	394	383	539	18	13	58	1	29	151	14	406	96	201		1002	1866	536	49	558	669	273	2210	804	2234
Bacillus (KP297896.1.1456)	0	0		0	1	0	0	0	0	0	0	0	0	0	0	0	0		0	3	0	0	0	0	0	172	160	0	0	0	0	2	2	0	5	0	0	0		0	0	0	255	0	0	0	0	0	3
Lacticaseibacillus (KU315075.1.1514)	0	0		0	2	0	0	0	3	0	1	4	6	3	4	9	94		18	127	259	162	124	130	184	522	465	752	836	505	697	354	968	468	385	501	776	574		550	310	635	31	518	714	393	639	836	513
Companilactobacillus (AJ496791.1.1570)	0	1		12	349	17	17	172	832	90	191	83	112	93	104	296	2109		806	92	183	160	173	33	11	153	180	153	37	144	55	94	6	79	96	501	135	237		0	0	0	12	36	287	3757	889	2172	815
Lactobacillus (AB007908.1.1516)	18	26		11	28	679	2652	444	1886	3446	2966	55	74	67	115	84	1240		1080	94	103	18	6	1	4	258	299	684	2	0	0	0	0	117	6	1517	97	24		2003	354	1172	9	48	267	846	310	1005	458
Acetobacter (AJ001632.1.1491)	0	0		191	508	134	252	253	1208	567	1076	151	443	281	256	153	27		318	1005	583	382	436	365	627	330	412	710	441	881	311	1098	193	215	98	322	22	112		24	393	1393	137	821	314	623	440	255	402
Clostridium sensu stricto 1 (JN244676.1.1324)	0	1		0	9	0	0	0	0	0	0	0	0	0	0	0	0		0	0	0	0	0	0	0	0	0	0	0	0	0	0	0	0	0	0	0	0		1	0	0	8420	0	0	0	0	0	0
Acetitomaculum (GU303559.1.1495)	0	1		0	0	0	0	2	8	4	0	641	2010	825	1153	1028	7		390	825	599	418	225	171	809	460	439	673	742	322	1090	213	1057	896	524	306	1521	2068		123	1712	65	0	2439	2141	37	0	0	0
Pediococcus (AJ305320.1.1569)	0	0		84	1108	1	1	11	3	75	35	4	28	1	19	15	3569		1642	721	632	227	309	20	105	45	37	279	111	51	26	0	0	0	1	3	81	58		1216	1165	825	135	160	443	146	50	110	28
Dialister (New.ReferenceOTU88)	0	0		2	0	8252	5809	4645	1347	20	13	730	55	1979	914	1149	93		249	22	2	0	0	0	0	0	0	0	0	0	0	0	0	0	0	0	0	0		0	0	0	0	0	0	0	0	0	0
Levilactobacillus (JF763842.1.1470)	0	0		0	1	91	125	0	1	0	2	0	0	0	0	0	0		0	0	0	1	0	0	2	0	0	7	0	0	0	0	0	0	0	13	0	2		367	89	20	122	4	23	18	11	3	12
Acetobacteraceae (New.ReferenceOTU12)	0	0		184	315	0	0	0	36	96	89	79	1765	95	156	186	0		0	0	94	114	94	33	86	152	139	64	30	89	26	332	70	123	247	72	0	2		155	213	129	1601	88	98	70	178	15	23
Olsenella (JQ190570.1.1338)	0	0		0	0	134	10	2362	106	94	31	647	1319	45	117	173	4		782	98	73	48	63	35	49	38	50	56	96	29	115	25	143	200	88	256	295	187		89	291	4	11	2	153	3	9	50	398
Lacticaseibacillus (AB008205.1.1561)	0	0		0	2	0	0	2	4	0	0	2	1	0	0	17	39		8	48	104	65	33	37	70	222	197	284	419	170	253	152	372	172	188	209	313	209		242	114	258	11	200	294	175	245	399	205
Lactobacillus (AY253660.1.1550)	8	0		2	10	211	137	292	1377	725	1288	41	49	59	87	51	793		542	30	12	7	6	2	6	96	109	494	2	1	0	0	0	47	3	635	73	6		1091	221	521	1	30	44	615	121	290	149
Solobacterium (AB507592.1.1517)	0	0		0	0	0	0	194	15	18	18	735	1038	98	335	199	5		1339	413	121	185	114	223	113	1124	841	122	63	259	109	121	150	492	276	645	243	130		32	1810	22	4	324	415	4	1	0	0
Limosilactobacillus (AJ250074.1.1561)	1	0		267	230	2421	3727	55	110	130	503	13	0	13	0	3	51		4	0	0	0	0	0	0	0	0	0	0	0	0	0	0	0	0	0	0	0		293	8	55	10	1	0	1	611	496	39
Lactobacillus (HM218853.1.1519)	0	0		0	0	269	704	642	375	632	839	126	264	67	13	120	454		279	10	8	9	15	12	2	120	130	193	8	0	13	0	8	48	4	73	23	60		235	521	149	4	160	157	70	531	160	459
Lactobacillus (New.ReferenceOTU84)	0	0		5	84	2	4	58	249	32	80	16	28	26	21	83	632		210	26	68	47	44	11	3	68	45	47	10	47	20	33	1	19	32	143	35	69		0	0	0	5	5	97	1112	314	617	224
Prevotella_7 (JX576073.1.1498)	0	0		0	0	0	0	188	87	4	2	778	360	844	435	509	309		119	196	205	401	234	430	176	26	35	57	99	333	168	274	141	134	163	28	98	182		0	0	0	10	0	0	0	0	0	0
Denitrobacterium (FAUL01000012.89600.91090)	0	0		0	0	0	1	67	54	0	2	54	56	86	16	13	2		6	7	16	7	2	10	7	16	9	29	54	113	108	102	104	64	117	2407	210	30		157	179	3	10	80	1159	31	2	9	3
Limosilactobacillus (AB034098.1.1564)	1	1		126	22	1574	200	137	564	714	121	58	74	27	16	5	231		85	15	2	1	0	0	0	12	7	3	0	0	0	0	0	2	0	265	9	2		514	211	272	2	7	0	0	236	202	93
Secundilactobacillus (AB282889.1.1528)	0	0		511	6944	1	4	1	40	10	17	2	5	1	0	1	0		0	0	0	0	0	0	0	0	0	0	0	0	0	0	0	0	0	3	0	0		1	0	0	0	0	0	0	0	0	1
Bacillus (New.ReferenceOTU172)	0	0		0	0	0	0	0	0	0	0	0	0	0	0	0	0		0	0	0	0	0	0	0	43	42	0	0	0	0	1	0	0	0	0	0	0		0	0	0	42	0	0	0	0	0	1
Bacillus (JQ073764.1.1423)	0	0		0	0	0	0	0	0	0	0	0	0	0	0	0	0		0	0	0	0	0	0	0	0	0	0	0	0	0	0	0	0	0	0	0	0		0	0	0	0	0	0	0	0	0	0
[Eubacterium] nodatum group (EU878333.1.1509)	0	0		0	0	0	0	260	378	200	96	12	83	24	72	50	18		316	199	84	57	32	5	17	42	54	41	221	18	233	24	279	321	62	369	211	280		9	584	15	5	172	282	5	0	8	59
Acetobacter (KR261398.1.1402)	0	0		86	165	0	0	0	15	32	32	24	754	41	72	77	0		0	0	53	42	42	10	32	61	58	27	16	33	24	114	29	42	100	28	0	1		62	78	60	709	37	36	19	54	3	5
Aneurinibacillus (X60645.7.1421)	0	0		0	0	0	0	0	0	0	0	0	0	0	0	0	0		0	0	0	0	0	0	0	0	0	0	0	0	0	0	0	0	0	0	0	0		0	0	0	0	0	0	0	0	0	0
Olsenella (JX905358.1.1469)	0	0		5	0	0	0	50	39	4	8	125	239	72	103	246	10		118	61	27	21	29	22	81	80	99	54	137	93	184	30	190	174	98	73	179	175		12	322	13	5	181	137	9	0	8	49
Pseudoramibacter (MF926251.1.1481)	0	0		0	0	0	0	46	13	12	13	57	25	48	49	36	11		59	68	50	22	64	11	9	21	21	44	215	12	473	8	315	362	27	110	475	412		7	58	1	1	2	2	3	0	113	82
Aneurinibacillus (JN252029.1.1491)	0	0		0	0	0	0	0	0	0	0	0	0	0	0	0	0		0	0	0	0	0	0	0	0	0	0	0	0	0	0	0	0	0	0	0	0		0	0	0	31	0	0	0	0	0	0
Prevotella (AB286442.1.1450)	2198	1432		2153	47	3	0	0	0	0	0	0	0	0	0	0	0		0	0	0	0	0	0	0	0	0	0	0	0	0	0	0	0	0	0	0	0		0	0	0	0	0	0	0	0	0	0
Coriobacteriaceae (New.ReferenceOTU89)	0	0		0	0	0	0	1	20	23	6	5	12	9	25	34	1		30	49	17	10	8	7	39	29	31	64	123	28	144	11	194	173	17	296	210	122		350	230	19	3	203	165	1	8	28	46
Lachnospira (EU458763.1.1334)	0	0		0	0	0	0	0	0	0	0	23	53	3	244	279	4		123	122	149	185	146	152	107	205	224	71	191	295	302	340	431	318	505	158	244	187		16	74	0	2	59	76	0	0	0	0
Lactobacillus (FR681902.1.1718)	0	0		0	0	9	5	4	31	396	546	77	195	43	12	79	400		272	9	4	6	2	5	1	70	84	101	6	3	7	1	4	28	1	69	15	31		167	333	106	1	21	27	9	87	87	154
Atopobiaceae (AB034096.1.1506)	0	0		0	0	0	0	20	23	27	17	11	84	39	49	42	12		32	26	34	14	19	10	61	37	47	16	51	7	105	4	127	78	8	39	113	184		163	274	30	8	76	69	0	8	50	94
Lachnospiraceae (New.ReferenceOTU180)	0	0		0	0	0	0	0	1	1	0	123	362	171	230	185	1		75	166	126	80	57	41	143	87	83	145	138	45	241	44	189	170	111	44	307	388		25	338	8	0	459	382	8	0	0	0
Unassigned (New.ReferenceOTU102)	1842	2919		104	78	1	1	0	0	0	0	0	0	0	0	0	0		0	0	0	0	0	0	0	0	0	0	0	0	0	0	0	0	0	0	0	0		0	0	0	0	0	0	0	0	0	0
Dialister (AB370249.1.1521)	0	0		0	0	1459	1069	893	191	4	1	180	13	477	208	333	23		84	3	0	0	0	0	0	0	0	0	0	0	0	0	0	0	0	0	0	0		0	0	0	0	0	0	0	0	0	0
Lactococcus (JN251772.1.1386)	10	4		25	2	3635	853	210	3	10	0	0	0	0	0	0	0		0	0	0	0	0	0	0	0	0	0	0	0	0	0	0	0	0	0	0	0		0	0	0	0	0	0	0	0	0	0
[Mogibacteriaceae] (New.ReferenceOTU136)	0	0		0	0	0	0	125	240	163	72	10	38	17	54	34	7		220	105	63	26	25	6	14	33	25	26	148	7	133	10	161	181	30	226	122	154		5	336	9	2	115	174	2	0	5	28
Prevotella (New.ReferenceOTU59)	1534	941		1774	441	2	0	0	0	0	0	0	0	0	0	0	0		0	0	0	0	0	0	0	0	0	0	0	0	0	0	0	0	0	0	0	0		0	0	0	0	0	0	0	0	0	0
Acetobacter (AJ419841.1.1442)	0	0		0	3	0	0	0	0	1	1	1	9	1	0	1	0		0	0	0	1	0	0	0	1	0	0	12	3	6	0	5	2	1	10	3	6		0	1	0	4	0	0	1	2	0	1
Paenibacillus (JN863485.1.1319)	0	0		0	0	0	0	0	0	0	0	0	0	0	0	0	0		0	0	0	0	0	0	0	0	0	0	0	0	0	0	0	0	0	0	0	0		0	0	0	10	0	0	0	0	0	0
Prevotella (New.ReferenceOTU15)	0	0		0	0	0	0	119	42	1	3	431	188	513	173	170	71		46	76	70	181	70	146	64	18	10	25	39	111	64	112	34	37	63	8	28	67		1	0	0	9	0	0	0	0	0	0
Lactobacillus (New.ReferenceOTU171)	0	0		0	0	0	0	0	0	0	1	0	0	0	0	0	0		1	26	56	52	99	58	82	111	101	77	73	37	60	57	59	57	97	63	73	61		27	17	97	58	82	42	64	137	85	122
Bacillus (X82492.20.1519)	0	0		0	0	0	0	0	0	0	0	0	0	0	0	0	0		0	1	0	0	0	0	0	20	16	0	0	0	0	0	0	0	0	1	0	0		0	0	0	25	0	0	0	0	0	0
Limosilactobacillus (X94229.1.1512)	0	0		1	0	1150	2762	3	2	0	0	0	0	0	0	0	0		0	0	0	0	0	0	0	0	0	0	0	0	0	0	0	0	0	0	0	0		0	0	0	0	0	0	0	0	0	0
Coprococcus (New.ReferenceOTU131)	0	0		0	0	0	0	0	0	0	0	0	0	0	0	0	0		0	0	0	0	60	0	0	0	0	0	0	0	0	67	36	52	88	2	0	5		0	0	0	0	0	0	0	0	0	0
Limosilactobacillus (FJ751778.1.1469)	0	0		43	6	613	68	62	261	282	45	28	28	11	5	2	105		27	6	2	1	0	0	0	4	2	1	0	0	0	0	0	1	0	104	5	0		193	76	131	1	3	0	0	113	82	33
Lactobacillus (New.ReferenceOTU118)	0	0		2125	1207	0	0	0	15	0	2	0	0	0	0	0	0		0	0	0	0	0	0	0	0	0	0	0	0	0	0	0	0	0	0	0	0		0	0	0	0	0	0	0	0	0	0
Lachnospiraceae NK3A20 group (EU458758.1.1352)	0	0		0	0	0	0	0	0	0	0	0	0	0	0	0	3		1	36	30	69	63	30	21	19	17	64	341	97	470	160	694	399	157	63	152	109		6	49	6	0	106	59	1	0	0	0
Lachnospiraceae (New.ReferenceOTU183)	0	0		0	0	0	0	0	0	0	0	13	23	2	117	138	2		61	68	75	96	80	80	48	112	131	46	103	154	223	176	215	196	303	89	159	128		12	43	1	0	36	44	2	0	0	0
Arcobacter (JX912503.1.1439)	711	1863		199	183	0	0	0	0	0	0	0	0	0	0	0	0		0	0	0	0	0	0	0	0	0	0	0	0	0	0	0	0	0	0	0	0		0	0	0	0	0	0	0	0	0	0
Acetobacter (AJ419836.1.1436)	0	0		73	143	2	2	2	269	94	145	11	26	21	5	0	26		250	684	3	8	4	12	13	25	13	9	10	12	5	5	14	1	2	14	18	89		0	0	3	0	2	9	4	35	3	38
Acetobacter (MF457917.1.1406)	0	0		10	34	9	30	30	95	62	120	15	32	29	36	13	3		20	56	28	46	22	40	70	36	36	63	33	58	33	75	18	17	11	27	1	3		1	43	151	4	71	25	50	25	21	76
Bacillus (AJ563373.1.1506)	0	0		0	1	0	0	0	0	0	0	0	0	0	0	0	0		0	0	0	0	0	0	0	0	0	0	0	0	0	0	0	0	0	0	0	0		0	0	0	0	0	0	0	0	0	0
Paucilactobacillus (AJ315640.1.1495)	0	0		290	40	0	0	7	12	2	0	3	6	0	0	0	0		0	20	1	3	1	0	4	9	5	21	7	3	5	18	9	2	9	19	14	12		23	4	6	4	10	14	1	67	12	11
Olsenella (JQ608227.1.1397)	0	0		0	0	0	0	10	10	14	12	5	34	11	24	20	6		18	12	14	6	10	5	25	16	24	11	27	7	43	2	61	24	7	19	45	73		66	137	9	4	37	35	3	1	14	32
Weissella (AB023240.1.1474)	0	0		1542	737	0	0	0	0	0	0	0	0	0	0	0	0		0	0	0	0	0	0	0	0	0	0	0	0	0	0	0	0	0	0	0	0		0	0	0	0	0	0	0	0	0	0
Limosilactobacillus (MF369853.1.1478)	0	0		0	6	424	716	6	21	20	119	4	0	6	0	0	5		0	0	0	0	0	0	0	0	0	0	0	0	0	0	0	0	0	0	0	0		65	2	10	2	0	0	0	146	90	8
Olsenella (FN178463.1.1428)	0	0		0	0	0	0	4	10	8	9	4	28	11	17	15	5		9	3	14	5	3	3	18	15	16	9	29	2	45	6	51	36	9	13	49	71		83	117	14	2	33	29	0	6	21	39
Lactiplantibacillus (KC562905.1.1400)	0	0		0	0	0	0	0	1	0	0	0	0	0	0	0	0		0	0	0	0	0	0	0	0	0	1	0	0	0	0	0	0	0	3	0	0		870	50	30	20	27	97	5	6	0	2
Paenibacillus (GZ486166.8.1451)	0	0		0	0	0	0	0	0	0	0	0	0	0	0	0	0		0	0	0	0	0	0	0	0	0	0	0	0	0	0	0	0	0	0	0	0		0	0	0	0	0	0	0	0	0	0
Olsenella (EU878313.1.1507)	0	0		0	0	0	0	2	12	8	8	2	1	5	8	8	1		5	12	7	2	6	2	6	8	9	27	48	12	53	3	51	46	8	129	72	45		137	98	3	3	87	55	3	0	9	35
Bacillus (KP091745.1.1237)	0	0		0	0	0	0	0	0	0	0	0	0	0	0	0	0		0	0	0	0	0	0	0	0	0	0	0	0	0	0	0	0	0	0	0	0		0	0	0	0	0	0	0	0	0	0
Ochrobactrum (JN089710.1.1214)	2	3		1	0	0	0	0	0	0	0	0	0	0	0	0	3		13	2	1	0	0	0	0	0	0	0	0	0	0	0	0	0	0	0	1	0		0	0	0	0	0	0	0	0	0	0
Paenibacillus (AJ272249.1.1500)	0	0		0	0	0	0	0	0	0	0	0	0	0	0	0	0		0	0	0	0	0	0	0	0	0	0	0	0	0	0	0	0	0	0	0	0		0	0	0	3	0	0	0	0	0	0
Butyrivibrio (New.ReferenceOTU191)	0	0		0	0	0	0	0	0	0	0	0	20	0	84	78	19		99	88	104	80	78	101	84	58	57	22	52	108	57	109	59	52	126	5	73	56		4	8	1	0	143	77	1	0	0	0
Lactobacillus (HM218874.1.1525)	0	0		0	0	6	26	24	21	96	140	13	57	12	4	34	91		47	3	2	3	6	0	0	20	22	31	1	0	4	0	2	6	3	27	8	13		65	96	48	2	12	30	15	100	40	128
Erysipelotrichaceae UCG-007 (EU669822.1.1483)	0	0		0	0	0	0	158	20	11	2	33	45	3	126	250	2		34	219	16	25	16	34	146	161	163	14	59	100	14	52	51	14	110	9	31	48		0	0	0	0	0	1	0	0	0	0
Coriobacteriaceae (New.ReferenceOTU32)	0	0		0	0	0	0	8	10	0	0	15	29	27	4	2	0		4	3	3	2	0	1	0	3	2	8	12	28	21	14	16	8	36	497	71	2		60	53	1	0	18	145	4	1	1	2
Lacticaseibacillus (MG590103.1.1488)	0	0		0	0	0	0	0	1	0	0	0	1	0	0	1	0		2	9	23	12	8	9	10	33	35	51	52	35	42	25	53	33	28	48	48	27		27	19	42	2	29	39	34	53	68	47
Paenibacillus (JQ014589.1.1266)	0	0		0	0	0	0	0	0	0	0	0	0	0	0	0	0		0	0	0	0	0	0	0	0	0	0	0	0	0	0	0	0	0	0	0	0		0	0	0	7	0	0	0	0	0	0
Lachnospiraceae NK3A20 group (EU458762.1.1353)	0	0		0	0	0	0	0	0	0	0	0	0	0	0	0	1		3	14	17	40	33	16	9	18	7	36	176	52	278	97	383	216	64	18	77	62		2	26	0	0	67	26	0	0	0	0
Megasphaera (U95029.1.1425)	4	3		14	6	313	324	862	75	6	0	0	94	0	4	1	0		0	0	0	0	0	0	0	0	0	0	0	0	0	0	0	0	0	0	0	0		0	0	0	0	0	0	0	0	0	0
Prevotella (New.ReferenceOTU96)	0	0		0	0	0	0	26	10	0	0	109	71	105	82	76	29		17	28	36	67	42	88	28	8	5	16	25	44	32	46	25	23	36	3	11	28		0	0	0	1	0	0	0	0	0	0
Lactobacillus (AY995247.1.1360)	3	0		0	0	38	123	28	124	161	140	5	4	3	6	4	1		72	2	3	0	0	1	0	19	18	49	0	0	0	0	0	7	0	78	5	3		97	17	60	1	0	14	48	14	55	20
Companilactobacillus (AJ313530.1.1544)	0	0		120	495	448	425	6	3	1	2	0	0	0	1	0	0		0	0	0	0	0	0	0	0	0	0	0	0	0	0	0	0	0	4	1	0		0	0	0	0	0	0	0	0	0	0
Acidaminococcus (EU777540.1.1327)	0	0		0	0	2	1	45	0	0	0	625	15	200	414	184	25		68	29	3	1	0	0	0	0	0	0	0	0	0	0	0	0	0	0	0	0		0	0	0	0	0	0	0	0	0	0
Candidatus Microthrix (KJ808310.1.1481)	1	151		1	1412	0	0	0	0	0	0	0	0	0	0	0	0		0	0	0	0	0	0	0	0	0	0	0	0	0	0	0	0	0	0	0	0		0	0	0	0	0	0	0	0	0	0
Lactobacillus (New.ReferenceOTU168)	0	0		0	8	257	422	6	19	15	80	2	0	3	0	0	3		3	0	0	0	0	0	0	0	0	0	0	0	0	0	0	0	0	0	0	0		52	0	14	2	0	0	0	81	85	4
Mitsuokella (FPLO01008178.1.1454)	0	0		0	1	17	7	514	269	1	4	560	10	76	4	16	4		15	1	0	0	0	0	0	0	0	0	0	0	0	0	0	0	0	0	0	0		0	0	0	0	0	0	0	0	0	0
Loigolactobacillus (AJ575741.1.1521)	0	0		1142	294	1	0	0	0	0	0	0	0	0	1	1	0		0	0	0	0	0	0	0	0	0	0	0	0	0	0	0	0	0	0	0	0		0	0	0	0	0	0	0	0	0	0
Lactobacillus (New.ReferenceOTU41)	0	0		13	3	253	29	23	96	112	19	8	10	2	3	2	24		9	3	0	0	0	0	0	0	0	1	0	0	0	0	0	0	0	54	3	0		89	40	56	0	2	0	0	34	26	20
Acetobacter (AJ419843.1.1442)	0	0		1	2	0	0	2	10	4	4	0	8	0	1	1	0		0	1	1	0	0	0	1	0	0	0	11	3	4	3	0	1	1	7	1	2		0	0	1	0	0	0	3	1	0	0
Paenibacillus (MF972642.1.1450)	0	0		0	0	0	0	0	0	0	0	0	0	0	0	0	0		0	0	0	0	0	0	0	0	3	0	0	0	0	0	0	0	3	0	0	1		0	0	0	0	0	0	0	0	0	0
Paenibacillus (KP670285.1.1377)	0	0		0	0	0	0	0	0	0	0	0	0	0	0	0	0		0	24	0	0	0	0	0	0	0	0	0	0	0	0	0	0	0	0	0	0		0	0	0	0	0	0	0	0	0	0
Brevibacillus (KY634474.1.1496)	0	0		0	0	0	0	0	0	0	0	0	0	0	0	0	0		0	0	0	0	0	0	0	0	0	0	0	0	0	0	0	0	0	0	0	0		0	0	0	1	0	0	0	0	0	0
Thermoanaerobacterium (FW562661.1.1555)	0	0		0	0	0	0	0	0	0	0	0	0	0	0	0	0		0	0	0	0	0	0	0	0	0	0	0	0	0	0	0	0	0	0	0	0		0	0	0	0	0	0	0	0	0	0
Arcobacter (AJ607391.1.1460)	278	807		71	66	0	0	0	0	0	0	0	0	0	0	0	0		0	0	0	0	0	0	0	0	0	0	0	0	0	0	0	0	0	0	0	0		0	0	0	0	0	0	0	0	0	0
Cloacibacterium (AJ575430.1.1475)	519	427		210	27	1	0	0	0	0	0	0	0	0	0	0	0		0	0	0	0	0	0	0	0	0	0	0	0	0	0	0	0	0	0	0	0		0	0	0	0	0	0	0	0	0	0
Trichococcus (AJ306611.1.1437)	698	115		334	29	0	0	0	0	0	0	0	0	0	0	0	0		0	0	0	0	0	0	0	0	0	0	0	0	0	0	0	0	0	0	0	0		0	0	0	0	0	0	0	0	0	0
Streptococcus (MF369924.1.1407)	778	103		278	10	0	0	0	0	0	0	0	0	0	0	0	0		0	0	0	0	0	0	0	0	0	0	0	0	0	0	0	0	0	0	0	0		0	0	0	0	0	0	0	0	0	0
Aneurinibacillus (MF372588.1.1503)	0	0		0	0	0	0	0	0	0	0	0	0	0	0	0	0		0	0	0	0	0	0	0	0	0	0	0	0	0	0	0	0	0	0	0	0		0	0	0	0	0	0	0	0	0	0
Olsenella (LN827536.1.1467)	0	0		0	0	0	0	0	2	2	0	0	6	0	4	11	0		4	7	2	2	1	1	8	6	3	10	30	5	32	0	36	19	1	56	51	28		72	52	3	0	40	27	1	0	7	14
Turicibacter (CP013476.1812947.1814471)	1	16		2	1103	0	0	0	0	0	0	0	0	0	0	0	0		0	0	0	0	0	0	0	0	0	0	0	0	0	0	0	0	0	0	0	0		0	0	0	0	0	0	0	0	0	0
Bacillus (CP003056.1730357.1731912)	0	0		0	0	0	0	0	0	0	0	0	0	0	0	0	0		0	0	0	0	0	0	0	0	0	0	0	0	0	0	0	0	0	0	0	0		0	0	0	0	0	0	0	0	0	0
Paenibacillus (KJ020918.1.1470)	0	0		0	0	0	0	0	0	0	0	0	0	0	0	0	0		0	17	0	0	0	0	0	0	0	0	0	0	0	0	0	0	0	0	0	0		0	0	0	0	0	0	0	0	0	0
Azotobacter (JN683378.1.1370)	0	1		522	550	0	0	0	0	0	0	0	0	0	0	0	0		0	0	0	0	0	0	0	0	0	0	0	0	0	0	0	0	0	0	0	0		0	0	0	0	0	0	0	0	0	0
Bacteroidales (New.ReferenceOTU114)	587	225		243	16	0	0	0	0	0	0	0	0	0	0	0	0		0	0	0	0	0	0	0	0	0	0	0	0	0	0	0	0	0	0	0	0		0	0	0	0	0	0	0	0	0	0
Paenibacillus (AJ438302.1.1446)	0	0		0	0	0	0	0	0	0	0	0	0	0	0	0	0		0	0	0	0	0	0	0	1	1	0	0	0	0	0	0	0	0	0	0	0		0	0	0	26	0	0	0	0	0	0
Azotobacter (AJ308319.1.1384)	1	1		569	495	0	0	0	0	0	0	0	0	0	0	0	0		0	0	0	0	0	0	0	0	0	0	0	0	0	0	0	0	0	0	0	0		0	0	0	0	0	0	0	0	0	0
Paenibacillus (MG333459.1.1483)	0	0		0	0	0	0	0	0	0	0	0	0	0	0	0	0		0	0	0	0	0	0	0	3	3	0	0	0	0	0	0	0	4	0	0	0		0	0	0	0	0	0	0	0	0	0
Prevotella (New.ReferenceOTU54)	369	134		485	58	0	0	0	0	0	0	0	0	0	0	0	0		0	0	0	0	0	0	0	0	0	0	0	0	0	0	0	0	0	0	0	0		0	0	0	0	0	0	0	0	0	0
Lactococcus (KY649493.1.1293)	0	0		13	2	906	114	4	0	0	0	0	0	0	0	0	0		0	0	0	0	0	0	0	0	0	0	0	0	0	0	0	0	0	0	0	0		0	0	0	0	0	0	0	0	0	0
Prevotella (New.ReferenceOTU117)	0	0		0	0	81	17	794	121	5	2	0	0	0	0	1	0		0	0	0	0	0	0	0	0	0	0	0	0	0	0	0	0	0	0	0	0		0	0	0	0	0	0	0	0	0	0
Lactobacillus (HM218864.1.1526)	0	0		0	0	5	10	5	9	42	68	13	27	6	0	9	48		25	1	0	1	1	2	0	12	9	15	1	0	3	0	4	4	1	10	0	5		31	65	17	1	11	16	7	52	28	68
Oscillibacter (GU559758.1.1391)	72	113		769	53	3	0	0	0	0	0	0	0	0	0	0	0		0	0	0	0	0	0	0	0	0	0	0	0	0	0	0	0	0	0	0	0		0	0	0	0	0	0	0	0	0	0
Clostridium sensu stricto 1 (AY212768.1.1518)	0	0		0	0	0	0	0	0	0	0	0	0	0	0	0	0		0	0	0	0	0	0	0	0	0	0	0	0	0	0	0	0	0	0	0	0		0	0	0	376	0	0	0	0	0	0
Limosilactobacillus (EU394679.1.1571)	0	0		13	8	90	51	21	89	97	22	7	8	1	1	2	12		11	0	0	0	0	0	0	0	0	0	0	0	0	0	0	2	0	18	0	1		70	25	36	2	1	0	0	40	24	24
Acidaminococcus (FNWH01000003.25265.26801)	0	0		0	0	1	0	28	1	0	0	427	5	141	242	75	7		42	8	2	0	0	0	0	0	0	0	0	0	0	0	0	0	0	0	0	0		0	0	0	0	0	0	0	0	0	0
Clostridium sensu stricto 12 (AB509218.1.1449)	0	0		0	0	0	0	0	0	0	0	0	0	0	0	0	0		0	0	0	0	0	0	0	0	0	0	0	0	0	0	0	0	0	0	0	0		0	0	0	48	1	3	0	0	0	0
Brevibacillus (New.ReferenceOTU35)	0	0		0	0	0	0	0	0	0	0	0	0	0	0	0	0		0	0	0	0	0	0	0	0	0	0	0	0	0	0	0	0	0	0	0	0		0	0	0	0	0	0	0	0	0	0
Azotobacter (AB696769.1.1527)	0	0		512	421	0	0	0	0	0	0	0	0	0	0	0	0		0	0	0	0	0	0	0	0	0	0	0	0	0	0	0	0	0	0	0	0		0	0	0	0	0	0	0	0	0	0
Limosilactobacillus (GQ231445.1.1468)	0	0		9	1	831	76	2	0	0	2	8	0	0	0	0	0		0	0	0	0	0	0	0	0	0	0	0	0	0	0	0	0	0	0	0	0		0	0	0	0	0	0	0	0	0	0
Acetobacter (AJ419837.1.1442)	0	0		17	29	35	74	10	46	21	21	3	27	4	82	104	2		4	15	11	9	4	10	13	5	5	6	7	22	7	24	2	3	4	3	0	4		0	8	35	6	14	7	10	8	0	14
Lactobacillus (New.ReferenceOTU58)	0	0		0	0	0	0	0	0	0	0	0	0	0	0	0	0		0	5	15	6	12	7	15	22	19	30	16	6	11	12	5	7	12	13	22	16		7	2	17	11	17	15	18	22	23	20
Lacticaseibacillus (HF679038.1.1448)	0	0		522	341	0	0	2	10	0	0	1	0	0	0	0	0		0	0	0	0	0	0	0	0	0	0	0	0	0	0	0	0	0	0	0	0		0	0	0	0	0	0	0	0	0	0
Acetobacteraceae (New.ReferenceOTU120)	0	0		6	9	6	8	4	31	11	19	5	10	7	10	7	0		1	11	14	11	7	17	28	7	13	21	16	18	8	32	6	5	1	4	0	1		0	3	37	5	21	5	18	7	5	13
Delftia (AB020186.1.1481)	4	0		128	0	9	0	13	0	41	0	6	17	0	19	15	0		22	25	18	13	38	9	14	6	9	0	0	0	0	0	0	0	0	0	0	0		0	0	0	12	0	0	0	4	0	12
Pediococcus (KY947726.1.1299)	0	0		0	0	2	4	13	4	28	32	10	18	4	22	20	25		10	8	9	1	4	1	1	5	3	25	26	3	7	1	0	11	2	5	2	6		14	8	16	14	8	28	15	6	16	6
Lachnospiraceae (New.ReferenceOTU197)	0	0		0	0	0	0	0	0	0	0	0	0	0	137	459	126		78	7	4	0	0	0	0	0	0	0	0	0	0	0	0	0	0	0	0	0		0	0	0	0	0	0	0	0	0	0
Paucilactobacillus (AJ306403.30.1402)	0	0		47	8	0	0	10	13	0	0	2	28	0	1	3	0		0	3	3	16	0	0	1	3	2	18	5	0	2	0	4	4	3	4	1	3		3	3	15	1	4	3	5	9	19	1
Butyrivibrio (New.ReferenceOTU186)	266	160		343	20	0	0	0	0	0	0	0	0	0	0	0	0		0	0	0	0	0	0	0	0	0	0	0	0	0	0	0	0	0	0	0	0		0	0	0	0	0	0	0	0	0	0
Lactobacillus (New.ReferenceOTU167)	2	0		0	0	14	22	14	60	40	82	1	2	1	4	3	42		35	4	1	0	0	0	0	7	4	21	0	0	0	0	0	1	0	22	4	2		63	16	31	0	1	0	26	9	30	10
Ligilactobacillus (KF245543.1.1498)	0	0		0	0	3	3	18	8	86	72	0	7	0	11	12	44		22	0	1	2	0	0	0	0	1	11	1	0	0	2	0	1	0	14	0	2		30	20	25	0	4	15	28	1	40	16
Limosilactobacillus (AM279150.1.1551)	0	0		19	13	7	6	0	6	13	66	1	0	4	0	0	7		1	0	0	0	0	0	0	0	0	0	0	0	0	0	0	0	0	1	0	0		40	1	10	1	0	0	0	83	63	3
Acinetobacter (JN820158.1.1490)	416	259		76	17	0	0	0	0	0	0	0	0	0	0	0	0		0	0	0	0	0	0	0	0	0	0	0	0	0	0	0	0	0	0	0	0		0	0	0	0	0	0	0	0	0	0
Lactiplantibacillus (KJ921825.1.1315)	0	0		6	102	6	3	0	0	0	1	0	0	0	0	0	0		0	0	0	0	0	0	0	0	0	0	0	0	0	0	0	0	0	2	0	1		68	9	6	2	9	37	2	2	1	0
Coriobacteriaceae (New.ReferenceOTU175)	0	0		0	0	0	0	1	4	5	5	1	5	3	8	5	2		1	4	1	1	4	0	12	2	6	4	11	2	13	1	26	10	3	11	17	21		28	50	4	0	12	11	0	0	9	6
Secundilactobacillus (AB005893.1.1549)	0	0		102	78	1	1	5	121	12	12	19	100	10	13	3	0		0	0	0	3	2	0	2	1	3	5	7	4	4	5	0	2	0	11	0	0		0	1	1	1	0	0	3	0	0	2
Lactiplantibacillus (KY947612.3.1298)	0	0		1	1	4	0	0	3	0	0	0	1	0	0	0	0		0	0	0	1	0	0	0	0	0	0	0	0	0	0	0	0	0	0	1	0		149	7	8	4	9	33	2	3	1	0
Furfurilactobacillus (MH936284.1.1230)	0	0		0	0	0	0	0	0	0	0	0	0	0	0	0	0		0	5	18	7	11	17	18	19	24	10	5	6	6	10	10	6	29	6	11	10		2	4	9	9	13	2	8	29	11	25
Prevotella_7 (EF445214.1.1491)	0	0		1	0	82	9	459	120	5	3	1	0	0	0	0	0		0	0	0	0	0	0	0	0	0	0	0	0	0	0	0	0	0	0	0	0		0	0	0	0	0	0	0	0	0	0
Acidaminococcus (JQ085668.1.1200)	0	0		1	0	0	0	4	0	0	0	0	494	0	77	78	0		0	0	0	0	0	0	0	0	0	0	0	0	0	0	0	0	0	0	0	0		0	0	0	0	0	0	0	0	0	0
Lactobacillus (New.ReferenceOTU107)	0	0		38	519	0	1	0	5	1	3	0	0	0	0	1	0		0	0	0	0	0	0	0	0	0	0	0	0	0	0	0	0	0	0	0	0		1	0	0	1	0	0	0	0	0	0
Ruminococcaceae (New.ReferenceOTU119)	205	340		59	13	0	0	0	0	0	0	0	0	0	0	0	0		0	0	0	0	0	0	0	0	0	0	0	0	0	0	0	0	0	0	0	0		0	0	0	0	0	0	0	0	0	0
Uruburuella (AJ586614.1.1468)	222	126		244	11	0	0	0	0	0	0	0	0	0	0	0	0		0	0	0	0	0	0	0	0	0	0	0	0	0	0	0	0	0	0	0	0		0	0	0	0	0	0	0	0	0	0
Macellibacteroides (MF800883.1.1505)	197	299		80	13	0	0	0	0	0	0	0	0	0	0	0	0		0	0	0	0	0	0	0	0	0	0	0	0	0	0	0	0	0	0	0	0		0	0	0	0	0	0	0	0	0	0
Unassigned (New.ReferenceOTU42)	206	357		10	8	0	0	0	0	0	0	0	0	0	0	0	0		0	0	0	0	0	0	0	0	0	0	0	0	0	0	0	0	0	0	0	0		0	0	0	0	0	0	0	0	0	0
Pediococcus (MG515835.1.1236)	0	0		0	1	2	0	7	7	13	19	12	14	1	24	15	9		9	2	2	4	3	0	3	4	2	17	14	0	8	1	0	4	2	1	2	7		14	10	11	7	6	11	8	3	5	3
Pseudomonadaceae (New.ReferenceOTU5)	0	0		336	237	0	0	0	0	0	0	0	0	0	0	0	0		0	0	0	0	0	0	0	0	0	0	0	0	0	0	0	0	0	0	0	0		0	0	0	0	0	0	0	0	0	0
Acetobacter (New.ReferenceOTU50)	0	0		1	0	2	0	0	7	1	2	0	2	0	1	0	0		0	0	0	1	0	0	0	1	0	0	0	1	0	2	2	0	1	0	0	1		0	0	0	0	0	0	0	0	0	0
Furfurilactobacillus (MH936286.1.1300)	0	0		0	0	0	0	0	0	0	0	0	0	0	0	0	0		0	5	12	12	23	18	17	17	23	13	5	5	3	7	2	8	16	9	6	8		3	4	10	7	6	4	8	15	7	15
Pediococcus (New.CleanUp.ReferenceOTU7699)	0	0		0	0	3	0	2	0	4	3	1	5	0	4	2	0		2	7	6	2	4	1	5	5	5	29	12	5	2	0	0	18	3	3	3	8		8	13	21	1	22	18	17	15	11	5
Acidovorax (AJ420323.1.1483)	299	216		41	3	0	0	0	0	0	0	0	0	0	0	0	0		0	0	0	0	0	0	0	0	0	0	0	0	0	0	0	0	0	0	0	0		0	0	0	0	0	0	0	0	0	0
Lachnospiraceae (New.ReferenceOTU113)	0	0		0	0	0	0	0	0	0	0	6	6	3	20	33	0		12	14	18	14	18	19	10	21	21	10	28	31	22	23	38	25	44	17	15	22		1	4	0	0	5	4	0	0	0	0
Prevotella (New.ReferenceOTU109)	253	74		217	12	0	0	0	0	0	0	0	0	0	0	0	0		0	0	0	0	0	0	0	0	0	0	0	0	0	0	0	0	0	0	0	0		0	0	0	0	0	0	0	0	0	0
Lactobacillus (New.ReferenceOTU194)	0	0		0	0	0	0	0	0	0	0	0	0	0	0	0	3		0	2	3	3	3	1	3	7	10	14	12	7	10	4	19	5	8	7	11	11		4	4	11	0	6	10	7	5	12	8
Anaerosporobacter (X71853.1.1512)	0	0		0	0	0	0	0	0	0	0	0	0	0	0	0	0		0	0	0	0	6	0	0	0	0	0	0	0	0	11	4	9	7	2	0	1		0	0	0	0	0	0	0	0	0	0
Pediococcus (KY947682.1.1299)	0	0		0	0	6	0	3	4	23	19	7	11	5	16	10	6		7	8	3	2	1	1	2	6	3	18	12	2	5	0	0	5	2	4	3	4		7	17	20	10	13	11	14	2	13	3
[Eubacterium] nodatum group (EU474908.1.1364)	0	0		0	0	0	0	12	23	26	8	0	2	1	4	5	4		23	8	10	3	2	0	1	2	3	2	13	0	18	3	26	27	3	20	8	17		2	45	3	0	21	26	2	0	0	4
Prevotella (New.ReferenceOTU129)	158	145		237	12	0	0	0	0	0	0	0	0	0	0	0	0		0	0	0	0	0	0	0	0	0	0	0	0	0	0	0	0	0	0	0	0		0	0	0	0	0	0	0	0	0	0
Atopobium (JX575886.1.1478)	0	0		0	0	0	0	0	0	0	0	0	0	0	6	6	2		5	2	0	1	3	4	9	4	7	41	37	6	53	10	77	5	4	20	2	4		0	0	0	0	0	0	0	0	0	0
Latilactobacillus (LC318275.1.1365)	0	0		1	2	0	2	0	0	0	0	0	0	0	0	0	0		0	0	0	0	0	0	0	0	0	0	0	0	0	0	0	0	0	1	0	0		46	8	5	2	10	24	3	5	0	0
UCG-004 (EF515454.1.1382)	159	346		12	22	0	0	0	0	0	0	0	0	0	0	0	0		0	0	0	0	0	0	0	0	0	0	0	0	0	0	0	0	0	0	0	0		0	0	0	0	0	0	0	0	0	0
Unassigned (New.ReferenceOTU16)	0	0		0	0	0	0	0	0	0	0	10	23	21	9	22	1		2	15	18	8	20	4	7	7	8	16	29	8	62	9	43	51	14	6	61	63		2	0	0	0	0	0	0	0	0	0
Parabacteroides (JF681267.1.1411)	131	119		271	12	0	0	0	0	1	0	0	0	0	0	0	0		0	0	0	0	0	0	0	0	0	0	0	0	0	0	0	0	0	0	0	0		0	0	0	0	0	0	0	0	0	0
Lactobacillus (AF243160.1.1509)	0	0		0	0	6	17	21	16	34	46	4	14	3	0	6	40		12	2	0	0	0	0	0	10	5	13	0	0	2	0	1	3	0	3	2	4		16	35	8	1	2	5	2	12	9	11
Lactobacillus (AJ242969.1.1539)	0	0		0	0	24	108	96	37	36	32	0	1	0	0	0	9		7	0	0	0	0	0	0	0	0	0	0	0	0	0	0	0	0	2	0	0		12	6	1	0	11	10	7	23	4	24
Pediococcus (KY947708.1.1248)	0	0		0	0	4	2	6	9	17	14	5	10	0	7	11	12		3	6	6	3	0	0	2	3	3	15	19	2	3	0	0	8	0	5	0	4		18	10	17	6	6	20	8	4	15	1
Lapidilactobacillus (FM877685.1.1441)	0	0		307	48	0	0	2	13	3	3	2	20	2	61	15	0		0	0	0	0	0	0	0	0	0	0	0	0	0	0	0	0	0	1	0	0		0	0	0	0	0	0	0	0	0	0
Enterococcus (AF539705.1.1503)	7	11		457	22	17	2	1	0	0	0	0	0	0	0	0	0		0	0	0	0	0	0	0	0	0	0	0	0	0	0	0	0	0	0	0	0		0	0	0	0	0	0	0	0	0	0
Lactiplantibacillus (JN162674.1.1400)	0	0		0	9	1	0	0	0	0	0	0	0	0	0	0	0		0	0	0	0	0	0	0	0	0	0	0	0	0	0	0	1	0	0	1	0		82	2	7	0	2	16	1	1	3	0
Limosilactobacillus (HK241308.1.1550)	0	0		1	0	11	24	0	0	313	149	0	0	0	1	0	0		0	0	0	0	0	0	0	0	0	0	0	0	0	0	0	0	0	0	0	0		0	0	0	0	0	0	0	0	0	0
Thermoanaerobacterium (GQ849516.1.1471)	0	0		0	0	0	0	0	0	0	0	0	0	0	0	0	0		0	0	0	0	0	0	0	0	0	0	0	0	0	0	0	0	0	0	0	0		0	0	0	0	0	0	0	0	0	0
Mitsuokella (New.ReferenceOTU135)	0	0		1	0	7	1	171	66	1	0	188	0	34	1	5	0		15	4	0	0	0	0	0	0	0	0	0	0	0	0	0	0	0	0	0	0		0	0	0	0	0	0	0	0	0	0
Acetobacteraceae (New.ReferenceOTU65)	0	0		2	3	1	2	2	13	6	18	3	7	4	3	4	0		0	1	9	5	7	5	10	4	9	16	3	7	9	14	2	3	0	5	0	0		1	7	24	2	12	5	7	10	1	9
Limosilactobacillus (EU381127.1.1433)	0	0		1	2	193	277	0	0	0	0	0	0	0	0	0	0		0	0	0	0	0	0	0	0	0	0	0	0	0	0	0	0	0	0	0	0		0	0	0	0	0	0	0	0	0	0
Paraclostridium (JN700219.1.1277)	5	18		6	442	0	0	0	0	0	0	0	0	0	0	0	0		0	0	0	0	0	0	0	0	0	0	0	0	0	0	0	0	0	0	0	0		0	0	0	0	0	0	0	0	0	0
Levilactobacillus (AJ534844.1.1536)	0	0		0	2	2	4	2	7	1	3	0	0	0	0	0	0		0	0	0	0	0	0	0	0	0	0	0	0	0	0	0	0	0	22	0	0		0	0	0	0	0	0	0	0	0	0
Lactobacillus (New.ReferenceOTU76)	0	0		0	0	0	0	0	0	0	0	1	0	0	0	1	0		0	1	3	0	1	0	2	6	3	9	14	4	6	4	13	5	6	7	15	7		8	10	7	3	7	14	9	12	19	4
Lapidilactobacillus (AY683322.1.1528)	0	0		1	0	0	0	3	49	3	10	2	75	12	9	4	0		0	0	0	0	0	0	0	0	0	0	0	0	0	0	0	0	0	7	0	0		0	0	0	0	0	0	0	0	0	0
Pediococcus (New.ReferenceOTU92)	0	0		0	0	3	0	4	3	12	15	6	8	1	15	10	13		4	3	2	1	3	2	1	1	4	16	21	3	6	0	1	6	2	1	1	2		9	14	12	6	1	13	10	5	8	2
Paenibacillus (New.ReferenceOTU161)	0	0		0	0	0	0	0	0	0	0	0	0	0	0	0	0		0	0	0	0	0	0	0	0	0	0	0	0	0	0	0	0	0	0	0	0		0	0	0	0	0	0	0	0	0	0
Pediococcus (New.ReferenceOTU53)	0	0		0	0	0	0	0	0	0	0	0	0	0	0	1	0		0	2	3	2	2	0	1	3	1	12	3	4	3	6	1	2	5	1	9	2		10	6	12	4	8	12	3	12	7	8
Lactobacillales (New.ReferenceOTU2)	0	0		0	8	0	0	1	2	0	3	0	0	0	0	1	28		9	0	1	1	0	0	0	1	1	1	0	1	3	1	0	1	0	4	1	2		0	0	0	0	0	9	27	3	32	7
Bacillus (AB021182.1.1504)	0	0		0	0	0	0	0	0	0	0	0	0	0	0	0	0		0	0	0	0	0	0	0	0	0	0	0	0	0	0	0	0	0	0	0	0		0	0	0	227	0	0	0	0	0	0
Enhydrobacter (JN175341.1.1522)	316	51		53	16	0	0	0	0	0	0	0	0	0	0	0	1		0	0	0	0	0	0	0	0	0	0	0	0	0	0	0	0	0	0	0	0		0	0	0	0	0	0	0	0	0	0
Pediococcus (MH916602.1.1232)	0	0		0	0	1	0	6	4	12	11	7	3	2	14	10	9		7	2	3	0	0	0	0	1	2	12	8	4	1	0	0	6	1	1	2	2		11	12	7	7	9	12	10	1	15	2
Paenibacillus (HM566881.1.1347)	0	0		0	0	0	0	0	0	0	0	0	0	0	0	0	0		0	0	0	0	0	0	0	0	0	0	0	0	0	0	0	0	0	0	0	0		0	0	0	8	0	0	0	0	0	0
uncultured (HG917484.1.1458)	163	229		30	13	0	0	0	0	0	0	0	0	0	0	0	0		0	0	0	0	0	0	0	0	0	0	0	0	0	0	0	0	0	0	0	0		0	0	0	0	0	0	0	0	0	0
Paenibacillus (GQ202668.1.1446)	0	0		0	0	0	0	0	0	0	0	0	0	0	0	0	0		0	0	0	0	0	0	0	0	0	0	0	0	0	0	0	0	0	0	0	0		0	0	0	0	0	0	0	0	0	0
Acetobacter (New.ReferenceOTU150)	0	0		0	0	0	0	0	1	1	0	0	1	0	0	0	0		0	0	0	0	0	0	0	0	0	0	0	0	1	0	0	0	1	0	0	1		0	0	0	0	0	0	0	0	0	0
Succiniclasticum (New.ReferenceOTU28)	241	80		101	9	1	0	0	0	0	0	0	0	0	0	0	0		0	0	0	0	0	0	0	0	0	0	0	0	0	0	0	0	0	0	0	0		0	0	0	0	0	0	0	0	0	0
Unassigned (New.ReferenceOTU153)	151	252		19	9	0	0	0	0	0	0	0	0	0	0	0	0		0	0	0	0	0	0	0	0	0	0	0	0	0	0	0	0	0	0	0	0		0	0	0	0	0	0	0	0	0	0
Bacteroides (LK392709.1.1389)	122	292		12	3	0	0	0	0	0	0	0	0	0	0	0	0		0	0	0	0	0	0	0	0	0	0	0	0	0	0	0	0	0	0	0	0		0	0	0	0	0	0	0	0	0	0
Lacticaseibacillus (KJ769144.1.1496)	0	0		0	0	0	0	0	0	0	0	0	1	0	0	0	0		0	0	2	1	2	3	1	6	6	4	0	4	7	5	7	3	6	10	10	4		12	2	13	0	6	2	10	8	20	2
Prevotella_9 (AB064923.1.1494)	12	13		346	46	0	0	0	0	0	0	0	0	0	0	0	0		0	0	0	0	0	0	0	0	0	0	0	0	0	0	0	0	0	0	0	0		0	0	0	0	0	0	0	0	0	0
Pediococcus (JN039349.1.1472)	0	0		0	0	3	2	9	5	14	13	6	3	2	12	11	1		2	4	3	1	2	1	3	1	2	15	15	4	11	0	2	6	0	2	4	0		7	13	6	13	4	9	9	3	7	6
[Mogibacteriaceae] (New.ReferenceOTU67)	0	0		0	0	0	0	12	21	14	6	0	2	2	6	2	1		15	14	7	2	1	0	4	2	2	4	11	0	14	1	21	17	2	11	6	7		1	41	1	0	13	20	1	0	0	3
UCG-004 (EF515218.1.1379)	120	267		6	18	2	1	0	0	0	0	0	0	0	0	0	0		0	0	0	0	0	0	0	0	0	0	0	0	0	0	0	0	0	0	0	0		0	0	0	0	0	0	0	0	0	0
Pediococcus (AB550131.1.1548)	0	0		0	0	2	0	4	4	23	16	9	8	0	11	5	8		2	5	4	0	2	0	2	6	0	13	6	0	3	0	0	4	0	1	0	1		2	10	6	2	7	8	10	3	9	2
Caldilineaceae (New.ReferenceOTU80)	226	133		34	15	0	0	0	0	0	0	0	0	0	0	0	0		0	0	0	0	0	0	0	0	0	0	0	0	0	0	0	0	0	0	0	0		0	0	0	0	0	0	0	0	0	0
Bulleidia (New.ReferenceOTU145)	0	0		0	0	0	0	3	0	0	0	24	30	2	14	6	0		44	14	4	4	3	6	2	33	24	2	2	15	3	3	3	19	8	16	7	7		1	58	0	0	6	11	0	0	0	0
Lactobacillus (AB008209.1.1566)	3	7		59	25	127	23	148	7	2	1	0	0	0	0	0	0		0	0	0	0	0	0	0	0	0	0	0	0	0	0	0	0	0	0	0	0		0	0	0	0	0	0	0	0	0	0
Coriobacteriaceae (New.ReferenceOTU62)	0	0		0	0	0	0	17	6	0	0	3	1	5	1	0	0		0	0	0	1	0	2	0	0	0	1	4	2	8	7	4	3	6	111	15	2		6	2	0	2	2	53	0	0	0	0
Levilactobacillus (JN128640.1.1451)	0	0		0	6	4	3	0	0	0	0	0	0	0	0	0	0		0	0	0	0	0	0	0	0	0	0	0	0	0	0	0	0	0	0	0	0		18	1	1	0	0	0	1	0	0	0
Lactococcus (AB089061.1.1479)	162	18		193	6	0	0	0	0	0	0	0	0	0	0	0	0		0	0	0	0	0	0	0	0	0	0	0	0	0	0	0	0	0	0	0	0		0	0	0	0	0	0	0	0	0	0
1-2 (FR774635.1.1335)	76	290		4	6	0	0	0	0	0	0	0	0	0	0	0	0		0	0	0	0	0	0	0	0	0	0	0	0	0	0	0	0	0	0	0	0		0	0	0	0	0	0	0	0	0	0
Lactobacillus (New.ReferenceOTU154)	0	0		0	0	1	1	0	0	0	0	0	0	0	0	0	0		0	0	0	0	0	0	0	1	1	0	0	0	0	0	0	0	0	0	0	0		11	2	0	1	2	1	0	0	0	3
Pseudomonas (JN210574.1.1450)	3	0		49	0	5	0	3	0	21	0	2	9	0	11	5	0		6	4	7	2	10	5	9	4	2	0	0	0	0	0	0	0	0	0	0	0		0	0	0	4	0	0	0	2	0	9
Oscillibacter (KC835931.1.1493)	29	34		263	28	0	0	0	0	0	0	0	0	0	0	0	0		0	0	0	0	0	0	0	0	0	0	0	0	0	0	0	0	0	0	0	0		0	0	0	0	0	0	0	0	0	0
Macellibacteroides (CU926021.1.1347)	109	206		31	5	0	0	0	0	0	0	0	0	0	0	0	0		0	0	0	0	0	0	0	0	0	0	0	0	0	0	0	0	0	0	0	0		0	0	0	0	0	0	0	0	0	0
Unassigned (New.CleanUp.ReferenceOTU7357)	142	201		4	4	0	0	0	0	0	0	0	0	0	0	0	0		0	0	0	0	0	0	0	0	0	0	0	0	0	0	0	0	0	0	0	0		0	0	0	0	0	0	0	0	0	0
Lactobacillus (New.CleanUp.ReferenceOTU22298)	0	0		0	0	0	0	0	0	1	0	0	0	0	0	0	0		0	2	2	0	5	0	2	1	13	15	3	1	2	0	2	2	5	9	0	1		1	4	26	3	4	3	12	6	7	5
Clostridium sensu stricto 12 (JX628613.1.1472)	175	149		19	2	0	0	0	0	0	0	0	0	0	0	0	0		0	0	0	0	0	0	0	0	0	0	0	0	0	0	0	0	0	0	0	0		0	0	0	0	0	0	0	0	0	0
Lactobacillus (New.ReferenceOTU164)	0	0		0	0	4	3	4	28	11	24	0	1	0	0	1	15		12	0	0	0	0	1	0	0	3	12	0	0	0	0	0	2	0	16	2	0		29	7	6	0	1	2	23	5	7	6
Trichococcus (AJ296179.1.1520)	222	22		75	7	0	0	0	1	0	0	0	0	0	0	0	0		0	0	0	0	0	0	0	0	0	0	0	0	0	0	0	0	0	0	0	0		0	0	0	0	0	0	0	0	0	0
Lysinibacillus (JN128240.1.1442)	0	0		0	0	0	0	0	0	0	0	0	0	0	0	0	0		0	0	0	0	0	0	0	0	0	0	0	0	0	0	0	0	0	0	0	0		0	0	0	0	0	0	0	0	0	0
Lactobacillus (New.ReferenceOTU122)	0	0		0	0	0	0	0	0	0	0	0	0	0	0	0	0		0	3	2	3	3	3	5	10	6	8	4	1	4	1	6	5	4	5	2	3		12	1	6	3	8	5	6	5	4	6
Lactobacillus (AJ306298.1.1510)	0	0		0	0	15	23	4	5	21	13	0	1	1	1	0	1		3	4	1	1	0	0	0	6	6	7	0	0	0	0	0	4	0	24	2	0		14	1	13	0	5	4	5	2	14	5
Lacticaseibacillus (KU324899.1.1276)	0	0		0	0	0	0	0	0	0	0	0	0	0	0	0	2		0	0	1	2	0	0	1	3	3	9	6	6	6	3	8	2	4	2	10	3		5	1	5	0	3	7	3	10	7	6
Pediococcus (KT273348.1.1445)	0	0		0	0	0	0	4	2	10	4	1	2	0	9	3	6		2	0	3	0	1	0	2	1	0	3	7	4	2	0	0	4	1	3	0	2		18	3	8	1	5	9	12	1	13	2
Limosilactobacillus (AJ292530.41.1371)	0	0		11	7	105	185	0	0	1	0	0	0	0	0	0	0		0	0	0	0	0	0	0	0	0	0	0	0	0	0	0	0	0	0	0	0		0	0	0	0	0	0	0	0	0	0
Companilactobacillus (AJ422036.1.1518)	0	0		3	16	4	1	0	1	0	0	0	0	0	0	0	0		0	0	0	0	0	0	0	0	0	0	0	0	0	0	0	0	0	0	0	0		0	0	0	0	0	0	0	0	0	0
Pediococcus (KY861324.1.1352)	0	0		0	0	2	0	4	2	7	5	2	2	2	9	9	4		7	1	0	1	2	1	3	1	0	10	10	0	0	2	0	5	0	2	0	0		1	8	13	3	10	9	13	2	7	1
Lachnospiraceae NK3A20 group (EU458711.1.1349)	0	0		0	0	0	0	0	0	0	0	0	0	0	0	0	0		0	2	2	5	6	1	1	1	3	7	33	5	38	17	69	37	16	4	17	12		0	3	0	0	8	5	0	0	0	0
S24-7 (New.ReferenceOTU159)	121	2		171	1	0	0	0	0	0	0	0	0	0	0	0	0		0	0	0	0	0	0	0	0	0	0	0	0	0	0	0	0	0	0	0	0		0	0	0	0	0	0	0	0	0	0
Lactobacillus (New.ReferenceOTU148)	0	0		0	0	0	0	0	0	0	0	0	0	0	0	0	0		0	0	6	1	0	1	1	5	7	2	7	0	1	9	5	1	4	4	11	3		3	3	4	0	10	17	3	9	17	4
Unassigned (New.ReferenceOTU187)	180	53		53	5	0	0	0	0	0	0	0	0	0	0	0	0		0	0	0	0	0	0	0	0	0	0	0	0	0	0	0	0	0	0	0	0		0	0	0	0	0	0	0	0	0	0
Pseudoramibacter_Eubacterium (New.ReferenceOTU192)	0	0		0	0	0	0	0	1	1	0	3	0	2	3	1	0		4	2	7	0	5	0	0	1	0	3	10	0	20	0	13	16	0	3	10	21		0	1	0	0	0	0	0	0	13	5
Paenibacillus (GQ244430.1.1476)	0	0		0	0	0	0	0	0	0	0	0	0	0	0	0	0		0	0	0	0	0	0	0	0	0	0	0	0	0	0	0	0	0	0	0	0		0	0	0	0	0	0	0	0	0	0
Comamonas (AM084024.1.1506)	148	126		9	4	0	0	0	0	0	0	0	0	0	0	0	0		0	0	0	0	0	0	0	0	0	0	0	0	0	0	0	0	0	0	0	0		0	0	0	0	0	0	0	0	0	0
Mycobacterium (AF537362.1.1460)	1	83		3	199	0	0	0	0	0	0	0	0	0	0	0	0		0	0	0	0	0	0	0	0	0	0	0	0	0	0	0	0	0	0	0	0		0	0	0	0	0	0	0	0	0	0
Lactobacillus (KM819162.1.1527)	0	0		0	0	0	0	1	2	16	22	0	0	0	7	2	11		7	0	0	0	0	0	0	1	0	14	0	0	0	0	0	1	0	8	0	1		43	7	21	0	0	5	9	2	8	2
Lachnospiraceae (New.CleanUp.ReferenceOTU6692)	86	174		19	2	0	0	0	0	0	0	0	0	0	0	0	0		0	0	0	0	0	0	0	0	0	0	0	0	0	0	0	0	0	0	0	0		0	0	0	0	0	0	0	0	0	0
Rikenellaceae RC9 gut group (EF515222.1.1395)	137	12		110	21	0	0	0	0	0	0	0	0	0	0	0	0		0	0	0	0	0	0	0	0	0	0	0	0	0	0	0	0	0	0	0	0		0	0	0	0	0	0	0	0	0	0
Aeromonas (HG792168.1.1554)	163	111		0	3	0	0	0	0	0	0	0	0	0	0	0	0		0	0	0	0	0	0	0	0	0	0	0	0	0	0	0	0	0	0	0	0		0	0	0	0	0	0	0	0	0	0
UCG-005 (JQ190624.1.1361)	90	25		149	9	0	0	0	0	0	0	0	0	0	0	0	0		0	0	0	0	0	0	0	0	0	0	0	0	0	0	0	0	0	0	0	0		0	0	0	0	0	0	0	0	0	0
Bacillus (AJ250318.1.1503)	0	0		0	0	0	0	0	0	0	0	0	0	0	0	0	0		0	0	0	0	0	0	0	2	1	0	0	0	0	0	0	0	0	0	0	0		0	0	0	2	0	0	0	0	0	0
Lactobacillus (DI164723.2701.3945)	0	0		0	0	9	8	5	24	18	28	4	2	3	0	0	9		10	2	0	1	0	0	0	5	1	11	0	0	0	0	0	1	0	10	0	0		20	3	11	0	0	0	15	5	9	1
Acetobacter (X71863.1.1479)	0	0		13	22	1	2	1	13	8	5	1	3	1	2	0	0		0	4	1	5	2	7	4	2	1	6	7	4	2	5	1	2	1	2	0	0		0	3	8	1	9	0	3	0	3	4
Dechloromonas (CU466865.2.1354)	136	123		11	1	0	0	0	0	0	0	0	0	0	0	0	0		0	0	0	0	0	0	0	0	0	0	0	0	0	0	0	0	0	0	0	0		0	0	0	0	0	0	0	0	0	0
Pediococcus (AM279763.1.1496)	0	0		0	0	1	0	0	1	0	0	0	1	0	0	0	0		0	0	0	0	0	0	0	0	0	0	0	0	0	0	0	0	0	1	0	0		63	5	2	0	1	14	2	0	1	0
Lacticaseibacillus (MF521890.1.1300)	0	0		0	0	0	0	0	0	0	0	0	0	0	1	0	0		1	0	2	1	1	0	3	9	3	7	7	2	8	3	5	2	4	0	7	4		5	3	3	0	3	5	3	6	5	4
Succiniclasticum (CR933236.2.1324)	129	54		68	9	0	0	0	0	0	0	0	0	0	0	0	0		0	0	0	0	0	0	0	0	0	0	0	0	0	0	0	0	0	0	0	0		0	0	0	0	0	0	0	0	0	0
OLB8 (AF087071.1.1427)	93	68		72	23	0	0	0	0	0	0	0	0	0	0	0	0		0	0	0	0	0	0	0	0	0	0	0	0	0	0	0	0	0	0	0	0		0	0	0	0	0	0	0	0	0	0
Acetobacter (New.ReferenceOTU178)	0	0		0	0	0	3	1	3	2	44	0	2	0	3	2	0		0	0	0	0	9	4	7	0	0	2	1	0	0	3	0	0	1	1	0	0		0	1	27	0	5	0	0	0	4	1
Bacillus (EF010852.1.1453)	0	0		0	0	0	0	0	0	0	0	0	0	0	0	0	0		0	0	0	0	0	0	0	0	0	0	0	0	0	0	0	0	0	0	0	0		0	0	0	56	0	0	0	0	0	0
Acetobacter (AB052706.1.1401)	0	0		25	36	1	0	0	2	0	3	1	8	0	1	1	0		0	3	3	3	2	0	3	0	3	3	3	2	0	3	0	2	0	1	0	0		0	0	3	0	1	1	2	0	1	0
Lactobacillus (AB008203.1.1553)	9	27		2	1	2	30	0	5	13	13	2	0	1	1	0	10		8	0	1	0	0	0	1	1	1	4	0	0	0	0	0	0	0	5	0	0		17	0	3	0	1	1	9	4	10	6
Acetobacter (MF191596.1.1398)	0	0		0	0	0	0	0	1	1	1	0	0	0	0	0	0		0	0	0	0	0	0	0	0	0	0	0	0	0	0	1	0	0	1	1	0		0	0	1	0	0	0	0	0	0	0
Pediococcus (New.ReferenceOTU82)	0	0		0	0	1	0	1	0	136	87	0	0	0	0	0	0		3	0	0	0	0	0	0	0	0	0	0	0	0	0	0	0	0	0	0	1		1	0	1	0	0	0	0	1	0	0
Clostridium sensu stricto 1 (JQ189152.1.1345)	1	22		1	219	0	0	0	0	0	0	0	0	0	0	0	0		0	0	0	0	0	0	0	0	0	0	0	0	0	0	0	0	0	0	0	0		0	0	0	0	0	0	0	0	0	0
Lacticaseibacillus (AB379912.1.1538)	0	0		0	0	0	0	0	0	0	0	0	0	0	0	0	0		0	0	4	3	0	1	1	3	2	3	7	2	2	0	6	3	5	3	6	6		6	2	8	0	1	6	2	5	3	2
Veillonella (FJ374768.1.1360)	30	14		186	11	0	0	0	0	0	0	0	0	0	0	0	0		0	0	0	0	0	0	0	0	0	0	0	0	0	0	0	0	0	0	0	0		0	0	0	0	0	0	0	0	0	0
Butyrivibrio (CU919785.1.1346)	93	45		93	8	0	0	0	0	0	0	0	0	0	0	0	0		0	0	0	0	0	0	0	0	0	0	0	0	0	0	0	0	0	0	0	0		0	0	0	0	0	0	0	0	0	0
Paenibacillus (New.ReferenceOTU6)	0	0		0	0	0	0	0	0	0	0	0	0	0	0	0	0		0	8	0	0	0	0	0	0	0	0	0	0	0	0	0	0	0	0	0	0		0	0	0	0	0	0	0	0	0	0
S24-7 (New.CleanUp.ReferenceOTU36599)	128	24		74	9	0	0	0	0	0	0	0	0	0	0	0	0		0	0	0	0	0	0	0	0	0	0	0	0	0	0	0	0	0	0	0	0		0	0	0	0	0	0	0	0	0	0
Clostridiales (New.ReferenceOTU38)	0	8		5	216	1	1	0	0	0	0	0	0	0	0	0	0		0	0	0	0	0	0	0	0	0	0	0	0	0	0	0	0	0	0	0	0		0	0	0	0	0	0	0	0	0	0
Clostridioides (HL282080.4.1365)	1	13		5	208	1	0	0	0	0	0	0	0	0	0	0	0		0	0	0	0	0	0	0	0	0	0	0	0	0	0	0	0	0	0	0	0		0	0	0	0	0	0	0	0	0	0
Lactobacillales (New.ReferenceOTU188)	0	0		2	0	0	0	5	26	2	6	1	18	6	7	2	0		0	0	0	0	0	0	0	0	0	0	0	0	0	0	0	0	0	8	0	0		0	0	0	0	0	0	0	0	0	0
Acetobacter (AJ419845.1.1442)	0	0		0	0	0	0	0	0	0	0	0	0	0	1	0	0		0	0	0	0	0	0	0	0	0	0	0	0	1	0	0	0	0	0	1	0		0	0	0	0	0	0	0	0	0	0
Acinetobacter (KU221422.1.1454)	1	0		28	0	0	0	3	0	11	0	1	4	0	10	5	0		15	4	7	3	7	6	2	2	2	0	0	0	0	0	0	0	0	0	0	0		0	0	0	6	0	0	0	0	0	3
Lacticaseibacillus (KU324900.1.1258)	0	0		0	0	0	0	0	2	0	0	0	0	0	0	0	0		0	0	1	0	1	0	1	7	2	2	5	1	3	2	4	4	1	5	4	2		4	0	3	0	1	4	3	4	7	2
Clostridium sensu stricto 1 (HG726039.1.1478)	0	15		5	205	0	1	0	0	0	0	0	0	0	0	0	0		0	0	0	0	0	0	0	0	0	0	0	0	0	0	0	0	0	0	0	0		0	0	0	0	0	0	0	0	0	0
Lacticaseibacillus (MG383746.1.1463)	0	0		23	21	1	1	5	42	4	2	7	31	4	3	2	0		0	0	0	1	1	0	0	1	1	4	1	1	1	0	0	0	2	1	0	0		0	0	0	0	0	2	2	0	0	1
Lacticaseibacillus (KF060265.1.1514)	0	0		0	0	0	0	0	0	0	0	0	0	0	0	0	1		0	0	1	0	0	0	0	4	5	6	4	2	5	1	4	4	6	0	6	5		1	2	6	0	5	4	1	3	6	2
Paenibacillus (MH683169.1.1490)	0	0		0	0	0	0	0	0	0	0	0	0	0	0	0	0		0	0	0	0	0	0	0	1	0	0	0	0	0	0	0	0	3	0	0	0		0	0	0	0	0	0	0	0	0	0
Cloacibacterium (KY031327.1.1458)	129	56		33	7	0	0	0	0	0	0	0	0	0	0	0	0		0	0	0	0	0	0	0	0	0	0	0	0	0	0	0	0	0	0	0	0		0	0	0	0	0	0	0	0	0	0
Lacticaseibacillus (KY947596.1.1330)	0	0		0	0	0	0	0	0	0	0	0	0	0	0	0	0		0	1	1	2	0	0	2	4	3	1	11	5	2	0	4	1	5	3	7	1		5	0	4	0	1	3	1	3	7	5
Bacteroidales (New.ReferenceOTU193)	112	69		34	5	1	0	0	0	0	0	0	0	0	0	0	0		0	0	0	0	0	0	0	0	0	0	0	0	0	0	0	0	0	0	0	0		0	0	0	0	0	0	0	0	0	0
Butyrivibrio (New.CleanUp.ReferenceOTU26409)	0	0		0	0	0	0	0	0	0	0	0	0	0	0	0	0		0	1	5	5	5	0	1	1	0	2	25	5	33	21	44	20	9	2	6	7		0	4	0	0	8	2	0	0	0	0
Delftia (JN571080.1.1444)	3	0		19	0	3	0	3	0	14	0	3	6	0	3	3	0		8	3	12	3	11	1	0	4	3	0	0	0	0	0	0	0	0	0	0	0		0	0	0	3	0	0	0	2	0	7
Lacticaseibacillus (AB008211.1.1540)	0	0		0	0	0	0	0	0	0	0	0	0	0	0	0	1		0	0	1	1	1	0	2	6	1	3	5	2	3	2	2	4	4	4	2	2		4	1	0	0	2	4	4	2	7	2
Pediococcus (MG890347.1.1200)	0	0		0	0	0	0	6	1	6	7	5	0	3	4	4	4		2	2	0	2	0	0	3	0	0	7	6	1	3	0	1	6	0	0	0	1		7	7	5	3	4	4	7	2	2	0
Lacticaseibacillus (MH656799.1.1314)	0	0		0	0	0	0	0	0	0	0	0	0	0	0	0	0		0	0	3	1	0	2	1	4	4	5	6	3	5	1	7	3	2	3	9	4		3	4	4	0	2	6	0	6	6	2
Pseudarcobacter (FN997625.1.1384)	74	125		9	6	0	0	0	0	0	0	0	0	0	0	0	0		0	0	0	0	0	0	0	0	0	0	0	0	0	0	0	0	0	0	0	0		0	0	0	0	0	0	0	0	0	0
Lacticaseibacillus (MH924341.1.1200)	0	0		0	0	0	0	0	0	0	0	0	0	0	0	0	0		0	1	0	1	0	1	1	7	6	2	4	7	0	1	3	2	3	3	4	1		2	1	4	0	0	7	0	7	6	0
[Mogibacteriaceae] (New.ReferenceOTU124)	0	0		0	0	0	0	6	16	11	3	0	2	0	2	1	0		4	3	0	1	0	0	2	1	0	1	10	0	11	1	5	10	3	7	3	5		0	22	0	0	3	8	0	0	0	2
Furfurilactobacillus (LC093898.1.1539)	0	0		0	0	0	0	0	0	0	0	0	0	0	0	0	0		0	3	8	2	4	5	9	8	3	4	2	1	2	5	7	2	9	2	2	5		0	0	5	7	2	3	2	3	2	2
Lactiplantibacillus (KY947643.1.1249)	0	0		0	5	0	1	0	1	0	0	0	0	0	0	0	0		0	0	0	0	0	0	0	0	0	0	0	0	0	0	0	0	0	0	0	0		38	1	1	0	3	5	0	0	0	0
Uruburuella (JF496558.1.1456)	97	41		69	3	0	0	0	0	0	0	0	0	0	0	0	0		0	0	0	0	0	0	0	0	0	0	0	0	0	0	0	0	0	0	0	0		0	0	0	0	0	0	0	0	0	0
Pediococcus (JN039353.1.1488)	0	0		0	0	1	1	7	1	17	23	1	4	0	2	3	14		7	0	0	0	0	0	0	1	0	5	2	0	0	0	0	0	1	1	0	0		4	4	8	0	2	7	14	0	8	3
Mitsuokella (AF479674.1.1543)	0	0		0	3	2	1	78	24	0	0	82	1	11	1	1	0		2	0	0	0	0	0	0	0	0	0	0	0	0	0	0	0	0	0	0	0		0	0	0	0	0	0	0	0	0	0
uncultured (KC835932.1.1493)	86	40		53	26	0	0	0	0	0	0	0	0	0	0	0	0		0	0	0	0	0	0	0	0	0	0	0	0	0	0	0	0	0	0	0	0		0	0	0	0	0	0	0	0	0	0
Lacticaseibacillus (MF155768.1.1379)	0	0		0	0	0	0	0	0	0	0	0	0	0	0	0	1		0	2	2	0	0	1	1	0	2	10	6	2	1	3	4	1	5	5	3	2		3	1	4	0	3	9	2	4	6	2
Pseudoramibacter_Eubacterium (New.ReferenceOTU46)	0	0		0	0	0	0	1	0	0	1	4	1	0	2	0	0		1	3	1	0	2	0	1	0	0	2	12	0	15	0	8	9	0	3	22	17		0	1	0	0	0	0	0	0	3	4
Furfurilactobacillus (MH936287.1.1250)	0	0		0	0	0	0	0	0	0	0	0	0	0	0	0	0		0	1	1	2	5	3	3	11	9	3	4	3	3	3	1	2	5	5	3	4		1	3	1	4	5	1	4	10	7	7
Lacticaseibacillus (AB379908.1.1520)	0	0		0	0	0	0	0	0	0	0	0	0	0	0	0	0		0	1	4	2	0	0	3	3	1	4	5	3	5	2	8	1	1	3	4	0		2	1	4	0	3	4	3	6	4	2
Leptotrichia (CU919119.1.1333)	79	63		45	14	1	0	0	0	0	0	0	0	0	0	0	0		0	0	0	0	0	0	0	0	0	0	0	0	0	0	0	0	0	0	0	0		0	0	0	0	0	0	0	0	0	0
Pediococcus (New.ReferenceOTU55)	0	0		0	0	0	0	0	0	0	0	0	0	0	0	1	0		1	2	7	9	5	1	1	4	2	10	5	0	2	0	1	6	3	2	0	1		2	1	11	2	2	2	2	0	2	1
Moraxella (KP240954.1.1407)	117	41		41	1	0	0	0	0	0	0	0	0	0	0	0	0		0	0	0	0	0	0	0	0	0	0	0	0	0	0	0	0	0	0	0	0		0	0	0	0	0	0	0	0	0	0
Lacticaseibacillus (GU812307.1.1601)	0	0		0	0	0	0	0	0	0	0	0	0	0	0	0	0		0	0	2	3	0	0	0	6	3	5	7	3	5	5	7	4	5	5	4	5		2	3	4	0	6	1	2	4	4	6
Prevotella_9 (AB286489.1.1443)	44	40		85	30	0	0	0	0	0	0	0	0	0	0	0	0		0	0	0	0	0	0	0	0	0	0	0	0	0	0	0	0	0	0	0	0		0	0	0	0	0	0	0	0	0	0
Lactobacillus (New.ReferenceOTU56)	0	0		0	0	0	0	0	0	0	0	0	0	0	0	0	0		0	0	1	0	1	0	0	0	2	0	0	1	0	0	0	0	1	6	0	2		9	3	3	0	2	4	2	3	4	1
Secundilactobacillus (AB365975.1.1498)	0	0		0	3	2	2	0	0	1	0	0	0	0	0	0	0		0	0	0	0	0	0	0	0	0	0	0	0	0	0	0	0	0	0	0	0		2	0	0	0	0	0	1	1	0	0
Coriobacteriaceae (New.ReferenceOTU8)	0	0		0	0	3	1	28	28	4	1	2	2	3	6	10	0		11	3	1	0	0	1	1	0	2	1	2	4	2	5	3	2	5	5	3	2		0	0	0	0	1	0	0	0	0	2
Lactobacillus (New.ReferenceOTU202)	0	0		0	0	5	11	2	8	10	15	2	1	0	0	1	12		4	0	0	0	0	0	0	0	2	4	0	0	0	0	0	1	0	6	1	0		13	2	7	0	0	1	8	2	4	4
Acetobacter (LC318218.1.1312)	0	0		1	2	1	2	4	7	1	3	2	0	1	3	1	0		0	4	4	3	1	2	5	3	6	3	2	9	5	7	1	1	0	4	0	0		0	1	10	1	4	0	3	3	3	3
Pediococcus (MG966183.1.1495)	0	0		0	0	0	0	2	0	7	7	4	4	1	8	4	4		0	2	2	2	1	0	1	1	1	9	6	1	2	1	0	1	1	0	2	2		5	7	9	2	4	3	2	2	5	1
uncultured (AJ271653.1.1508)	54	120		7	10	0	0	0	0	0	0	0	0	0	0	0	0		0	0	0	0	0	0	0	0	0	0	0	0	0	0	0	0	0	0	0	0		0	0	0	0	0	0	0	0	0	0
Unassigned (New.ReferenceOTU133)	50	139		0	2	0	0	0	0	0	0	0	0	0	0	0	0		0	0	0	0	0	0	0	0	0	0	0	0	0	0	0	0	0	0	0	0		0	0	0	0	0	0	0	0	0	0
Lactiplantibacillus (KY947707.2.1300)	0	0		1	1	0	0	0	1	0	0	0	1	0	0	0	0		0	0	0	0	0	0	0	0	0	0	0	0	0	0	0	0	0	3	0	0		24	3	1	0	1	4	0	0	0	0
Faecalibacterium (New.CleanUp.ReferenceOTU11482)	17	21		82	69	0	0	0	0	0	0	0	0	0	0	0	0		0	0	0	0	0	0	0	0	0	0	0	0	0	0	0	0	0	0	0	0		0	0	0	0	0	0	0	0	0	0
Furfurilactobacillus (AKZK01000036.81.1634)	0	0		0	0	0	0	0	0	0	0	0	0	0	0	0	0		0	2	1	1	5	4	5	8	6	6	1	5	2	9	7	3	5	1	3	2		0	2	0	2	1	1	4	5	2	0
Oscillibacter (JN245806.1.1493)	32	20		110	25	0	0	0	0	0	0	0	0	0	0	0	0		0	0	0	0	0	0	0	0	0	0	0	0	0	0	0	0	0	0	0	0		0	0	0	0	0	0	0	0	0	0
Pediococcus (KY793091.1.1391)	0	0		0	9	0	0	0	0	2	1	0	0	0	0	1	17		11	9	4	2	1	0	2	1	0	6	0	1	0	0	0	0	0	0	1	0		10	8	8	2	0	1	1	0	0	0
uncultured (KJ807905.1.1467)	30	150		1	6	0	0	0	0	0	0	0	0	0	0	0	0		0	0	0	0	0	0	0	0	0	0	0	0	0	0	0	0	0	0	0	0		0	0	0	0	0	0	0	0	0	0
Acetobacter (New.CleanUp.ReferenceOTU5858)	0	0		0	0	2	2	6	2	18	42	1	2	0	0	0	0		1	0	0	3	1	1	4	1	0	4	1	0	0	3	0	2	1	0	0	1		0	3	7	0	8	6	0	2	3	2
Vitreoscilla (FPLP01002462.17.1534)	93	36		51	4	0	0	0	0	0	0	0	0	0	0	0	0		0	0	0	0	0	0	0	0	0	0	0	0	0	0	0	0	0	0	0	0		0	0	0	0	0	0	0	0	0	0
Paenibacillus (KY908522.1.1449)	0	0		0	0	0	0	0	0	0	0	0	0	0	0	0	0		0	0	0	0	0	0	0	0	0	0	0	0	0	0	0	0	0	0	0	0		0	0	0	0	0	0	0	0	0	0
Lacticaseibacillus (FN667299.1.1509)	0	0		125	57	0	0	0	0	0	0	0	0	0	0	0	0		0	0	0	0	0	0	0	0	0	0	0	0	0	0	0	0	0	0	0	0		0	0	0	0	0	0	0	0	0	0
Levilactobacillus (KJ739523.1.1412)	0	0		7	158	0	0	0	0	0	0	0	0	0	2	0	0		0	0	0	0	0	0	0	0	0	0	0	0	0	0	0	0	0	0	0	0		0	0	0	0	0	0	0	0	0	0
Pediococcus (KF562066.1.1536)	0	0		0	0	0	1	2	1	6	5	2	2	0	7	2	2		3	4	1	0	0	0	1	1	1	7	5	0	2	0	0	2	0	0	2	0		5	5	2	0	3	6	2	2	3	0
Megasphaera (New.CleanUp.ReferenceOTU25051)	82	18		79	1	0	0	0	0	0	0	0	0	0	0	0	0		0	0	0	0	0	0	0	0	0	0	0	0	0	0	0	0	0	0	0	0		0	0	0	0	0	0	0	0	0	0
Lactiplantibacillus (KJ921829.1.1377)	0	0		0	1	0	1	0	2	0	0	0	1	0	0	0	0		0	0	0	0	0	0	1	0	0	0	0	0	0	0	0	0	0	0	0	0		37	1	1	1	3	10	1	0	0	1
Ethanoligenens (New.CleanUp.ReferenceOTU22730)	85	26		61	3	0	0	0	0	0	0	0	0	0	0	0	0		0	0	0	0	0	0	0	0	0	0	0	0	0	0	0	0	0	0	0	0		0	0	0	0	0	0	0	0	0	0
Hypnocyclicus (AY193168.1.1312)	46	115		10	3	0	0	0	0	0	0	0	0	0	0	0	0		0	0	0	0	0	0	0	0	0	0	0	0	0	0	0	0	0	0	0	0		0	0	0	0	0	0	0	0	0	0
uncultured (AJ504591.1.1309)	36	71		39	28	0	0	0	0	0	0	0	0	0	0	0	0		0	0	0	0	0	0	0	0	0	0	0	0	0	0	0	0	0	0	0	0		0	0	0	0	0	0	0	0	0	0
Lachnospiraceae (New.CleanUp.ReferenceOTU12098)	64	20		86	3	0	0	0	0	0	0	0	0	0	0	0	0		0	0	0	0	0	0	0	0	0	0	0	0	0	0	0	0	0	0	0	0		0	0	0	0	0	0	0	0	0	0
Hypnocyclicus (KC432497.1.1335)	57	98		14	3	0	0	0	0	0	0	0	0	0	0	0	0		0	0	0	0	0	0	0	0	0	0	0	0	0	0	0	0	0	0	0	0		0	0	0	0	0	0	0	0	0	0
Sediminibacterium (EF407879.1.1458)	62	104		5	1	0	0	0	0	0	0	0	0	0	0	0	0		0	0	0	0	0	0	0	0	0	0	0	0	0	0	0	0	0	0	0	0		0	0	0	0	0	0	0	0	0	0
Pediococcus (KJ779099.1.1461)	0	0		0	0	1	1	5	1	6	8	1	4	0	12	2	7		5	1	1	0	1	0	0	0	0	5	3	1	2	1	0	1	0	1	0	0		2	3	5	0	2	4	3	1	3	0
Limosilactobacillus (LN906634.1708325.1709895)	0	0		11	8	8	5	0	1	2	11	0	0	0	0	0	1		0	0	0	0	0	0	0	0	0	0	0	0	0	0	0	0	0	0	0	0		5	0	1	0	0	0	0	18	11	0
Dokdonella (AB166775.1.1504)	57	105		5	1	0	0	0	0	0	0	0	0	0	0	0	0		0	0	0	0	0	0	0	0	0	0	0	0	0	0	0	0	0	0	0	0		0	0	0	0	0	0	0	0	0	0
Romboutsia (JN381505.1.1466)	1	3		2	162	0	0	0	0	0	0	0	0	0	0	0	0		0	0	0	0	0	0	0	0	0	0	0	0	0	0	0	0	0	0	0	0		0	0	0	0	0	0	0	0	0	0
Bacillus (KY660440.1.1390)	0	0		0	1	0	0	0	0	0	0	0	0	0	0	0	0		0	0	0	0	0	0	0	0	0	0	0	0	0	0	0	0	0	0	0	0		0	0	0	0	0	0	0	0	0	0
Lactobacillus (DQ057428.1.1489)	0	0		0	0	6	8	9	3	11	12	1	2	0	0	2	4		3	0	0	0	1	0	0	5	0	2	0	0	1	0	0	0	0	3	0	0		5	8	4	0	2	5	2	13	5	4
Pediococcus (KX611570.1.1457)	0	0		0	0	1	0	3	1	11	2	0	2	0	6	2	5		1	2	1	0	0	0	1	0	0	1	1	0	1	0	0	1	0	0	1	0		3	5	5	2	2	7	2	4	1	0
Streptococcus (JQ255461.1.1290)	80	9		75	3	0	0	0	0	0	0	0	0	0	0	0	0		0	0	0	0	0	0	0	0	0	0	0	0	0	0	0	0	0	0	0	0		0	0	0	0	0	0	0	0	0	0
Paenibacillus (AJ318909.1.1512)	0	0		0	0	0	0	0	0	0	0	0	0	0	0	0	0		0	2	0	0	0	0	0	0	0	0	0	0	0	0	0	0	0	0	0	0		0	0	0	0	0	0	0	0	0	0
Paracoccus (AB006899.1.1452)	47	73		41	4	0	0	0	0	0	0	0	0	0	0	0	0		0	0	0	0	0	0	0	0	0	0	0	0	0	0	0	0	0	0	0	0		0	0	0	0	0	0	0	0	0	0
Pediococcus (CP021474.323654.325230)	0	0		0	0	0	0	0	0	0	0	0	0	0	0	0	9		3	1	0	0	1	1	1	0	0	3	4	0	1	2	0	1	0	0	2	1		8	7	10	1	0	6	4	0	2	0
Treponema (New.ReferenceOTU97)	28	135		1	0	0	0	0	0	0	0	0	0	0	0	0	0		0	0	0	0	0	0	0	0	0	0	0	0	0	0	0	0	0	0	0	0		0	0	0	0	0	0	0	0	0	0
Lactobacillus (New.ReferenceOTU27)	0	0		0	0	2	0	1	3	3	4	0	0	0	0	0	4		1	0	0	0	0	0	0	2	3	4	0	0	0	0	0	2	0	16	0	1		7	2	12	0	0	3	7	3	9	4
Lactobacillaceae (New.CleanUp.ReferenceOTU22004)	0	0		0	4	1	0	0	0	0	0	0	0	0	0	0	0		0	0	0	0	0	0	0	0	0	0	0	0	0	0	0	0	0	0	0	0		14	0	0	1	0	3	1	0	0	0
Bacillus (New.ReferenceOTU201)	0	0		0	0	0	0	0	0	0	0	0	0	0	0	0	0		0	0	0	0	0	0	0	1	0	0	0	0	0	0	0	0	0	0	0	0		0	0	0	0	0	0	0	0	0	0
Ruminococcus (New.CleanUp.ReferenceOTU3791)	102	40		15	3	0	0	0	0	0	0	0	0	0	0	0	0		0	0	0	0	0	0	0	0	0	0	0	0	0	0	0	0	0	0	0	0		0	0	0	0	0	0	0	0	0	0
Pediococcus (LC336438.1.1276)	0	0		0	0	0	0	1	0	7	5	2	2	1	4	2	5		2	2	0	0	0	0	0	2	0	5	4	1	2	0	1	0	1	1	0	0		6	5	6	2	4	3	2	0	3	0
Lactobacillus (New.ReferenceOTU146)	0	0		0	2	0	0	0	0	0	0	0	0	0	0	0	0		0	0	0	0	0	0	0	0	0	0	0	0	0	0	1	0	0	0	0	0		6	0	1	1	0	1	0	0	0	0
Lactiplantibacillus (KY947713.1.1297)	0	0		0	1	1	0	0	0	0	0	0	0	0	0	0	0		0	0	0	0	0	0	0	0	0	0	0	0	0	0	0	0	0	0	0	0		18	0	2	0	2	1	0	1	0	0
Levilactobacillus (GQ131243.1.1481)	0	0		0	0	0	0	0	0	0	0	0	0	0	0	0	0		0	0	0	3	0	0	0	3	0	0	4	0	2	2	1	1	3	2	4	1		1	1	0	0	0	4	1	2	0	3
Clostridium (New.ReferenceOTU25)	0	0		0	0	0	0	0	0	0	0	0	0	0	0	0	0		0	0	0	0	0	0	0	0	0	0	0	0	0	0	0	0	0	0	0	0		0	0	0	35	0	0	0	0	0	0
Olsenella (EU773553.1.1319)	0	0		0	0	0	0	23	0	0	0	3	13	0	1	0	0		6	1	0	0	0	1	0	1	2	0	1	0	1	1	1	4	0	4	5	3		0	6	0	0	0	0	0	0	0	3
Lactobacillaceae (New.CleanUp.ReferenceOTU21666)	0	0		1	0	0	0	0	0	0	0	0	0	0	0	0	0		0	0	0	0	0	0	0	0	0	0	0	0	0	0	0	0	0	2	0	0		32	0	0	2	1	4	0	0	0	0
Acetobacter (EU560828.1.1429)	0	0		0	6	3	3	2	9	2	4	2	3	2	0	0	0		0	2	4	1	0	1	4	2	2	1	2	4	0	5	0	0	0	1	0	1		0	2	8	0	2	3	1	5	1	0
Brevibacillus (JQ659560.1.1452)	0	0		0	0	0	0	0	0	0	0	0	0	0	0	0	0		0	0	0	0	0	0	0	0	0	0	0	0	0	0	0	0	0	0	0	0		0	0	0	0	0	0	0	0	0	0
Lactobacillus (HM218866.1.1529)	0	0		1	0	2	3	2	18	10	25	1	0	0	0	2	0		8	1	0	1	0	0	0	2	1	2	0	0	0	0	0	0	0	6	0	0		7	6	6	0	0	3	7	0	6	2
Lacticaseibacillus (KR265315.1.1310)	0	0		0	0	0	0	0	0	0	0	0	0	0	0	0	0		0	1	1	3	0	0	5	0	1	2	4	3	2	3	3	2	0	1	1	3		1	0	3	0	5	2	3	3	3	2
Lactiplantibacillus (MF191598.1.1448)	0	0		0	0	0	0	0	0	0	0	0	0	0	0	0	0		0	0	0	0	0	0	0	0	0	0	0	0	0	0	0	0	0	0	0	0		29	1	1	0	2	1	1	0	0	0
Shuttleworthia (GU559776.1.1391)	44	31		69	8	0	0	0	0	0	0	0	0	0	0	0	0		0	0	0	0	0	0	0	0	0	0	0	0	0	0	0	0	0	0	0	0		0	0	0	0	0	0	0	0	0	0
Weissella (CP012873.2171751.2173337)	0	0		113	39	0	0	0	0	0	0	0	0	0	0	0	0		0	0	0	0	0	0	0	0	0	0	0	0	0	0	0	0	0	0	0	0		0	0	0	0	0	0	0	0	0	0
Lactobacillus (New.ReferenceOTU45)	0	0		0	0	0	0	0	0	0	0	0	0	0	0	0	0		0	0	0	0	0	0	0	0	0	2	0	0	0	0	0	0	0	9	0	0		15	2	10	0	0	0	0	13	17	5
Succiniclasticum (CU926590.1.1381)	74	30		45	1	0	0	0	0	0	0	0	0	0	0	0	0		0	0	0	0	0	0	0	0	0	0	0	0	0	0	0	0	0	0	0	0		0	0	0	0	0	0	0	0	0	0
Lactobacillus (New.CleanUp.ReferenceOTU21136)	0	0		0	0	0	0	0	1	1	6	0	0	0	0	0	3		0	0	0	0	0	0	0	0	1	2	0	0	0	0	0	0	0	4	0	0		5	5	11	0	0	11	0	8	9	5
Arcobacter (EF064151.1.1390)	38	92		12	6	0	0	0	0	0	0	0	0	0	0	0	0		0	0	0	0	0	0	0	0	0	0	0	0	0	0	0	0	0	0	0	0		0	0	0	0	0	0	0	0	0	0
Parabacteroides (GQ458220.1.1489)	39	26		78	5	0	0	0	0	0	0	0	0	0	0	0	0		0	0	0	0	0	0	0	0	0	0	0	0	0	0	0	0	0	0	0	0		0	0	0	0	0	0	0	0	0	0
Pediococcus (FJ787307.1.1468)	0	0		0	0	0	0	0	0	0	0	0	0	0	0	0	32		15	2	7	4	4	0	1	1	0	5	0	0	0	0	0	0	0	0	0	0		6	2	2	0	0	2	2	0	3	0
Acinetobacter (X86591.1.1427)	71	51		18	3	0	0	0	0	0	0	0	0	0	0	0	0		0	0	0	0	0	0	0	0	0	0	0	0	0	0	0	0	0	0	0	0		0	0	0	0	0	0	0	0	0	0
Lactococcus (KU363870.1.1329)	70	4		69	0	0	0	0	0	0	0	0	0	0	0	0	0		0	0	0	0	0	0	0	0	0	0	0	0	0	0	0	0	0	0	0	0		0	0	0	0	0	0	0	0	0	0
Lactobacillus (New.ReferenceOTU189)	0	0		0	0	0	0	0	0	0	0	0	0	0	0	0	0		0	0	0	0	0	0	0	4	0	0	0	0	0	0	0	0	0	0	0	0		14	0	2	0	0	1	0	12	0	9
Butyrivibrio (New.ReferenceOTU108)	0	0		0	0	0	0	0	0	0	0	0	1	0	2	1	3		9	1	24	3	7	2	6	20	12	2	3	4	1	8	3	3	5	1	5	4		0	1	0	0	3	3	1	0	0	0
Bacillus (AF547209.1.1548)	0	0		0	0	0	0	0	0	0	0	0	0	0	0	0	0		0	0	0	0	0	0	0	0	0	0	0	0	0	0	0	0	0	0	0	0		0	0	0	4	0	0	0	0	0	0
Turicibacter (MS821801.1.1482)	0	1		0	141	0	0	0	0	0	0	0	0	0	0	0	0		0	0	0	0	0	0	0	0	0	0	0	0	0	0	0	0	0	0	0	0		0	0	0	0	0	0	0	0	0	0
Clostridiales (New.CleanUp.ReferenceOTU4658)	65	72		3	2	0	0	0	0	0	0	0	0	0	0	0	0		0	0	0	0	0	0	0	0	0	0	0	0	0	0	0	0	0	0	0	0		0	0	0	0	0	0	0	0	0	0
Pediococcus (KM819137.1.1532)	0	0		0	0	0	0	0	0	7	9	2	1	0	7	2	4		6	0	4	2	0	0	0	0	1	8	3	1	1	0	0	1	0	1	0	1		3	6	4	2	1	2	0	0	1	3
Pediococcus (KF060269.1.1515)	0	0		1	1	0	0	0	0	4	4	0	2	0	2	2	18		10	1	3	1	1	0	1	1	0	1	1	0	0	0	0	0	0	0	1	1		11	4	3	2	1	2	1	2	5	0
OLB12 (KJ808417.1.1487)	44	79		11	6	0	0	0	0	0	0	0	0	0	0	0	0		0	0	0	0	0	0	0	0	0	0	0	0	0	0	0	0	0	0	0	0		0	0	0	0	0	0	0	0	0	0
Paludibacter (AJ488070.1.1521)	20	99		15	6	0	0	0	0	0	0	0	0	0	0	0	0		0	0	0	0	0	0	0	0	0	0	0	0	0	0	0	0	0	0	0	0		0	0	0	0	0	0	0	0	0	0
Ruminococcus (KM251065.1.1421)	82	43		14	1	0	0	0	0	0	0	0	0	0	0	0	0		0	0	0	0	0	0	0	0	0	0	0	0	0	0	0	0	0	0	0	0		0	0	0	0	0	0	0	0	0	0
Lacticaseibacillus (KX218452.1.1325)	0	0		0	0	0	0	0	0	0	0	0	0	0	0	0	0		0	1	0	0	1	1	0	2	1	2	7	1	2	1	1	0	1	2	2	2		0	1	3	0	3	4	5	3	1	3
Acetobacter (AB032349.1.1446)	0	0		0	0	0	0	0	0	2	0	0	0	0	0	0	0		0	0	0	0	0	0	0	0	0	0	0	0	0	0	0	1	0	0	0	0		0	0	0	0	0	0	0	0	0	0
Acidovorax (EU817491.1.1491)	77	50		10	0	0	0	0	0	0	0	0	0	0	0	0	0		0	0	0	0	0	0	0	0	0	0	0	0	0	0	0	0	0	0	0	0		0	0	0	0	0	0	0	0	0	0
Lentilactobacillus (AB602570.1.1562)	0	0		18	119	0	0	0	0	0	0	0	0	0	0	0	0		0	0	0	0	0	0	0	0	0	0	0	0	0	0	0	0	0	0	0	0		0	0	0	0	0	0	0	0	0	0
Prevotella_9 (JQ186526.1.1370)	4	5		113	15	0	0	0	0	0	0	0	0	0	0	0	0		0	0	0	0	0	0	0	0	0	0	0	0	0	0	0	0	0	0	0	0		0	0	0	0	0	0	0	0	0	0
Bacteroides (JQ607897.1.1415)	37	94		3	2	0	0	0	0	0	0	0	0	0	0	0	0		0	0	0	0	0	0	0	0	0	0	0	0	0	0	0	0	0	0	0	0		0	0	0	0	0	0	0	0	0	0
Pediococcus (MH656901.1.1317)	0	0		0	0	0	1	2	0	6	6	1	0	1	3	3	4		0	0	0	0	2	0	0	1	1	5	5	2	0	1	1	0	0	1	0	1		1	3	9	2	2	0	3	0	1	0
Coriobacteriaceae (New.ReferenceOTU10)	0	0		0	0	1	0	22	1	0	0	2	12	1	2	3	0		3	0	1	0	0	0	2	1	0	0	1	0	2	0	0	3	0	1	1	2		1	2	0	0	0	1	1	0	0	2
Porphyromonadaceae (New.ReferenceOTU52)	39	23		73	1	0	0	0	0	0	0	0	0	0	0	0	0		0	0	0	0	0	0	0	0	0	0	0	0	0	0	0	0	0	0	0	0		0	0	0	0	0	0	0	0	0	0
Lapidilactobacillus (FN667203.1.1506)	0	0		0	0	0	0	3	19	1	3	2	9	2	2	1	0		0	0	0	0	0	0	0	0	0	0	0	0	0	0	0	0	0	3	0	0		0	0	0	0	0	0	0	0	0	0
Pediococcus (KU301277.1.1334)	0	0		0	0	0	2	2	2	5	3	2	3	1	7	3	5		1	1	1	2	1	0	0	0	0	0	3	0	0	0	0	5	0	2	0	0		2	4	5	2	1	1	0	1	2	0
Pediococcus (KR010991.1.1357)	0	0		0	0	0	0	1	1	3	10	4	2	0	3	0	5		3	2	1	0	0	1	0	0	0	8	2	1	0	0	0	4	0	0	0	1		1	2	3	1	0	1	2	0	6	0
Acetobacter (HM804023.1.1415)	0	0		0	0	0	0	0	0	0	0	0	0	0	0	0	0		0	0	0	0	0	0	0	0	0	0	0	0	0	0	0	0	0	0	0	0		0	0	0	0	0	0	0	0	0	0
Bacillus (KJ842641.1.1457)	0	0		0	0	0	0	0	0	0	0	0	0	0	0	0	0		0	0	0	0	0	0	0	0	0	0	0	0	0	0	0	0	0	0	0	0		0	0	0	0	0	0	0	0	0	0
Nitrospira (AR147423.1.1505)	75	55		3	1	0	0	0	0	0	0	0	0	0	0	0	0		0	0	0	0	0	0	0	0	0	0	0	0	0	0	0	0	0	0	0	0		0	0	0	0	0	0	0	0	0	0
Lacticaseibacillus (KR135832.1.1482)	0	0		0	0	0	0	0	0	0	0	0	0	1	0	0	1		0	3	0	2	0	0	0	2	0	4	0	3	2	0	3	1	2	3	0	3		1	2	1	0	1	1	3	2	5	2
Levilactobacillus (MF521891.1.1447)	0	0		0	0	2	0	0	0	0	0	0	0	0	0	0	0		0	0	0	0	0	0	0	0	0	0	0	0	0	0	0	0	0	0	0	0		9	1	0	0	1	0	0	0	0	0
Lachnospira (EU878317.1.1518)	0	0		0	0	0	0	0	0	0	0	1	0	0	4	8	0		2	6	3	2	2	3	1	5	6	1	6	8	9	7	6	10	12	2	7	4		1	1	0	0	1	3	0	0	0	0
Lacticaseibacillus (DM168436.1.1280)	0	0		0	0	0	0	0	0	0	0	0	0	0	0	0	0		0	0	0	0	0	0	1	1	2	1	4	1	4	3	5	1	1	2	2	1		0	1	7	0	4	2	4	3	3	1
Lactiplantibacillus (KY563337.1.1248)	0	0		1	1	0	0	0	1	0	0	0	2	0	0	0	0		0	0	0	0	0	0	0	0	0	0	0	0	0	0	0	0	0	0	1	0		20	0	0	0	0	5	0	0	0	0
Pediococcus (LC336439.1.1208)	0	0		0	0	0	0	1	1	1	2	2	3	0	2	3	4		1	0	1	1	1	0	0	0	0	3	5	1	0	0	0	3	0	1	0	0		3	7	8	2	4	1	5	0	3	0
Prevotella (New.ReferenceOTU176)	75	53		3	1	0	0	0	0	0	0	0	0	0	0	0	0		0	0	0	0	0	0	0	0	0	0	0	0	0	0	0	0	0	0	0	0		0	0	0	0	0	0	0	0	0	0
Dialister (New.CleanUp.ReferenceOTU36705)	0	0		0	0	0	0	126	6	0	0	0	0	0	0	0	0		0	0	0	0	0	0	0	0	0	0	0	0	0	0	0	0	0	0	0	0		0	0	0	0	0	0	0	0	0	0
Lactobacillus (New.ReferenceOTU77)	0	0		2	0	5	8	1	0	1	9	0	0	0	0	0	0		0	0	0	0	0	0	0	0	0	0	0	0	0	0	0	0	0	0	0	0		14	0	1	0	0	0	0	8	7	0
Paenibacillus (KJ914577.1.1533)	0	0		0	0	0	0	0	0	0	0	0	0	0	0	0	0		0	0	0	0	0	0	0	0	0	0	0	0	0	0	0	0	0	0	0	0		0	0	0	0	0	0	0	0	0	0
Paenibacillus (EF114680.1.1494)	0	0		0	0	0	0	0	0	0	0	0	0	0	0	0	0		0	0	0	0	0	0	0	0	0	0	0	0	0	0	0	0	0	0	0	0		0	0	0	0	0	0	0	0	0	0
Lacticaseibacillus (GU451064.1.1450)	0	0		0	0	0	0	0	0	0	0	0	0	0	0	0	2		0	0	1	0	1	1	0	1	0	2	2	2	3	1	2	4	1	1	3	2		1	0	1	0	4	4	1	3	5	2
Lactiplantibacillus (KY947664.5.1297)	0	0		1	3	0	0	0	0	0	0	0	0	0	0	0	0		0	0	0	0	0	0	0	0	0	0	0	0	0	0	0	0	0	1	0	0		16	0	0	0	1	2	0	1	0	0
Lactobacillus (AY958856.1.1512)	0	0		0	0	3	12	1	10	10	8	0	0	0	2	0	1		4	0	0	0	0	0	0	1	2	1	0	0	0	0	0	2	0	4	1	0		5	1	2	0	0	0	3	5	5	1
Ligilactobacillus (JQ043378.1.1484)	0	0		9	108	0	0	0	1	0	0	0	0	0	0	0	0		0	0	0	0	0	0	0	0	0	0	0	0	0	0	0	0	0	0	0	0		0	0	0	0	0	0	0	0	0	0
Pediococcus (MH899303.1.1238)	0	0		0	0	1	0	1	3	6	6	1	1	1	3	2	1		1	2	0	0	1	0	0	1	0	5	5	1	0	0	0	1	0	1	0	3		1	2	2	2	2	0	2	1	0	0
Acidaminococcus (New.ReferenceOTU111)	0	0		0	0	0	0	1	0	0	0	1	98	0	9	18	0		0	0	0	0	0	0	0	0	0	0	0	0	0	0	0	0	0	0	0	0		0	0	0	0	0	0	0	0	0	0
Lacticaseibacillus (GU812308.1.1597)	0	0		0	0	0	0	0	0	0	0	0	0	0	0	0	0		0	0	0	0	0	1	0	3	1	1	2	0	4	1	1	2	2	0	1	0		0	0	0	0	1	0	2	2	2	2
Lacticaseibacillus (MH936275.1.1250)	0	0		0	0	0	0	0	0	0	0	0	0	0	0	0	1		0	0	1	0	0	1	0	3	2	1	4	5	4	0	1	3	2	4	4	1		2	0	2	0	1	3	1	5	1	2
Lacticaseibacillus (MF191597.1.1384)	0	0		0	0	0	0	0	0	0	0	0	0	0	0	0	1		0	0	0	0	1	0	0	2	1	5	2	1	5	0	3	3	1	0	4	1		1	0	3	0	1	0	0	3	3	1
Pediococcus (MH924262.1.1200)	0	0		0	0	0	0	0	1	7	5	2	1	2	2	3	1		1	1	3	1	1	0	1	0	1	1	1	0	2	0	0	0	2	0	0	1		0	3	1	3	2	1	3	0	6	1
Pediococcus (AJ621555.1.1472)	0	0		0	1	0	0	0	0	0	2	0	0	0	0	0	13		5	0	2	1	3	1	0	0	0	3	1	0	0	0	0	0	0	0	0	0		7	4	1	0	0	4	1	0	2	0
Lactobacillus (New.ReferenceOTU93)	0	0		0	0	0	0	0	0	0	0	0	0	0	0	0	0		1	0	3	2	1	0	0	1	0	0	0	0	0	0	0	1	0	9	0	1		0	0	0	0	0	1	17	6	7	3
Lactiplantibacillus (KY947666.3.1344)	0	0		0	0	0	0	0	0	0	0	0	0	0	0	0	0		0	0	0	0	0	0	0	0	0	0	0	0	0	0	0	0	0	0	0	0		16	1	1	0	2	3	1	0	0	0
Paenibacillus (JN650279.1.1476)	0	0		0	0	0	0	0	0	0	0	0	0	0	0	0	0		0	0	0	0	0	0	0	0	0	0	0	0	0	0	0	0	0	0	0	0		0	0	0	4	0	0	0	0	0	0
uncultured (AB286344.1.1446)	52	59		11	1	0	0	0	0	0	0	0	0	0	0	0	0		0	0	0	0	0	0	0	0	0	0	0	0	0	0	0	0	0	0	0	0		0	0	0	0	0	0	0	0	0	0
Lacticaseibacillus (KF896809.1.1466)	0	0		0	0	0	0	0	0	0	0	0	0	0	0	0	2		0	0	2	0	0	0	0	0	2	2	5	1	1	1	5	1	0	1	2	5		1	0	2	0	2	3	2	5	3	1
Clostridium (New.ReferenceOTU101)	65	51		4	2	0	0	0	0	0	0	0	0	0	0	0	0		0	0	0	0	0	0	0	0	0	0	0	0	0	0	0	0	0	0	0	0		0	0	0	0	0	0	0	0	0	0
Acetobacter (EU780146.1.1400)	0	0		0	1	1	0	2	5	3	6	0	5	2	1	1	0		1	2	0	1	0	3	4	2	0	2	0	2	2	1	3	1	1	0	0	1		0	1	3	1	4	0	4	2	0	0
Lactiplantibacillus (KF673535.1.1460)	0	0		0	0	0	0	0	0	0	0	0	0	0	0	0	0		0	0	0	0	0	0	0	0	0	0	0	0	0	0	0	0	0	1	0	0		16	0	2	1	0	2	2	0	0	0
Acetoanaerobium (JQ606884.1.1520)	54	61		2	3	0	0	0	0	0	0	0	0	0	0	0	0		0	0	0	0	0	0	0	0	0	0	0	0	0	0	0	0	0	0	0	0		0	0	0	0	0	0	0	0	0	0
Pediococcus (LG145985.1.1519)	0	0		0	0	0	0	1	1	9	4	2	3	0	7	1	2		1	0	1	0	0	0	0	0	1	6	1	0	2	1	0	2	0	1	0	0		3	2	8	1	0	2	2	1	2	1
Pediococcus (MF945627.1.1250)	0	0		0	0	0	1	0	0	7	3	2	1	1	5	2	1		1	1	3	0	1	0	2	1	0	2	9	2	3	0	0	2	0	0	0	0		1	1	2	1	3	4	3	0	0	0
Lactobacillus (LC155898.1.1478)	0	0		0	0	1	7	3	7	10	11	0	1	0	1	0	4		7	1	0	0	1	0	0	2	1	1	0	0	0	0	0	0	0	7	0	0		3	3	2	0	1	1	1	3	3	1
Pediococcus (KU315087.1.1513)	0	0		0	0	2	1	0	0	7	1	0	3	1	1	2	1		0	2	2	1	0	0	1	2	0	1	3	1	3	0	0	1	0	1	0	1		6	3	3	1	0	6	4	0	2	0
Lactiplantibacillus (MF179631.1.1301)	0	0		0	2	1	0	0	1	0	0	0	0	0	0	0	0		0	0	0	0	0	0	0	0	0	0	0	0	0	0	0	0	0	0	0	0		14	0	0	1	0	3	0	0	1	1
Lactiplantibacillus (MF784168.1.1301)	0	0		0	0	1	0	0	0	0	0	0	0	0	0	0	0		0	0	0	0	0	0	0	0	0	0	0	0	0	0	0	0	0	0	0	0		18	2	2	1	0	1	0	0	0	0
Lactiplantibacillus (KY947642.1.1388)	0	0		0	1	0	0	0	0	0	0	0	0	0	1	0	0		0	0	0	0	0	0	0	0	0	0	0	0	0	0	0	0	0	0	0	0		9	2	2	0	1	1	0	2	0	0
Levilactobacillus (AM158249.1.1518)	0	0		0	6	0	0	0	0	0	0	0	0	0	0	0	0		0	0	0	0	0	0	0	0	0	0	0	0	0	0	0	0	0	2	1	0		0	0	0	0	0	0	0	0	0	0
Lacticaseibacillus (HQ811905.1.1496)	0	0		0	0	0	0	0	0	0	0	0	0	0	0	0	0		0	0	1	1	0	0	0	2	1	1	4	2	2	2	3	1	1	3	2	1		0	0	3	0	1	0	2	3	1	1
Lactobacillus (EU778541.1.1423)	1	0		0	0	1	1	1	8	3	12	2	0	0	0	1	9		2	1	0	0	1	0	0	1	1	2	0	0	0	0	0	0	0	2	0	0		9	3	3	0	0	0	6	2	2	1
Treponema (New.CleanUp.ReferenceOTU8537)	11	101		2	2	0	0	0	0	0	0	0	0	0	0	0	0		0	0	0	0	0	0	0	0	0	0	0	0	0	0	0	0	0	0	0	0		0	0	0	0	0	0	0	0	0	0
Acinetobacter (JN609530.1.1337)	74	37		3	1	0	0	0	0	0	0	0	0	0	0	0	0		0	0	0	0	0	0	0	0	0	0	0	0	0	0	0	0	0	0	0	0		0	0	0	0	0	0	0	0	0	0
Pediococcus (KJ958436.1.1247)	0	0		0	0	0	0	0	0	6	9	2	1	1	3	2	4		0	0	1	0	1	0	0	1	0	1	5	1	2	0	0	3	0	0	0	1		0	1	7	1	1	2	2	1	5	2
Pseudomonas (AF539761.1.1477)	1	2		17	0	0	0	0	0	5	0	1	1	0	2	1	0		1	7	4	1	2	2	1	1	0	0	0	0	0	0	0	0	0	0	0	0		0	0	0	2	0	0	0	0	0	1
Lacticaseibacillus (JQ412726.1.1518)	0	0		0	0	0	0	0	0	0	0	0	0	0	0	1	1		0	1	0	2	2	0	0	0	0	3	5	2	3	1	2	0	2	1	2	3		1	1	2	0	1	2	2	1	2	1
Lacticaseibacillus (HQ177095.1.1500)	0	0		0	0	0	0	0	0	0	0	0	0	0	0	0	0		0	0	1	0	2	1	4	3	0	1	3	1	1	0	3	1	1	0	5	1		1	0	1	0	2	2	0	1	1	1
Clostridiales (New.CleanUp.ReferenceOTU37707)	18	76		4	16	0	0	0	0	0	0	0	0	0	0	0	0		0	0	0	0	0	0	0	0	0	0	0	0	0	0	0	0	0	0	0	0		0	0	0	0	0	0	0	0	0	0
Acetobacter (AB052710.1.1414)	0	0		0	2	0	0	0	0	0	0	0	2	0	0	0	0		0	0	0	0	0	0	0	0	0	0	0	0	0	0	0	0	0	0	0	0		0	0	0	0	0	0	0	0	1	0
Bacillus (JN208027.1.1288)	0	0		0	0	0	0	0	0	0	0	0	0	0	0	0	0		0	0	0	0	0	0	0	0	0	0	0	0	0	0	0	0	0	0	0	0		0	0	0	0	0	0	0	0	0	0
Lactiplantibacillus (CP004406.2861721.2863291)	0	0		0	0	2	0	0	0	1	0	0	0	0	0	0	0		0	0	0	0	0	0	0	0	0	0	0	0	0	0	0	0	0	0	0	0		17	2	1	0	3	4	1	0	1	1
Acidovorax (EU434519.1.1452)	74	31		6	1	0	0	0	0	0	0	0	0	0	0	0	0		0	0	0	0	0	0	0	0	0	0	0	0	0	0	0	0	0	0	0	0		0	0	0	0	0	0	0	0	0	0
Acetobacter (KJ469787.1.1365)	0	0		0	0	0	0	0	0	0	1	0	0	0	0	0	0		0	0	0	0	0	0	0	0	0	0	0	0	0	0	0	0	0	1	0	0		0	0	0	0	0	0	0	0	0	0
Pediococcus (KM819155.1.1537)	0	0		0	0	0	0	2	1	7	6	2	2	0	0	1	0		2	2	0	0	0	0	0	0	1	5	1	0	2	0	0	5	0	1	0	0		0	4	0	0	2	2	3	1	0	1
uncultured (KP717515.1.1485)	16	95		0	0	0	0	0	0	0	0	0	0	0	0	0	0		0	0	0	0	0	0	0	0	0	0	0	0	0	0	0	0	0	0	0	0		0	0	0	0	0	0	0	0	0	0
Unassigned (New.ReferenceOTU68)	92	9		9	1	0	0	0	0	0	0	0	0	0	0	0	0		0	0	0	0	0	0	0	0	0	0	0	0	0	0	0	0	0	0	0	0		0	0	0	0	0	0	0	0	0	0
Lacticaseibacillus (MF611813.1.1489)	0	0		0	0	0	0	0	0	0	0	0	0	0	0	0	0		0	0	1	2	0	0	0	0	0	0	3	3	0	0	3	2	2	1	2	3		2	2	3	0	1	1	3	4	2	2
Lactiplantibacillus (KX519704.1.1210)	0	0		0	0	0	1	0	3	0	0	0	0	0	0	0	0		0	0	0	0	0	0	0	0	0	0	0	0	0	0	0	0	0	0	0	0		17	2	1	0	1	2	0	0	0	0
Sphingobacterium (KY623366.1.1433)	0	0		0	0	0	0	0	0	0	0	0	0	0	0	0	0		0	0	0	0	0	0	0	0	0	0	0	0	0	0	0	0	0	0	0	0		0	0	0	0	0	0	0	0	0	0
Bacillus (New.CleanUp.ReferenceOTU17402)	0	0		0	0	0	0	0	0	0	0	0	0	0	0	0	0		0	0	0	0	0	0	0	0	0	0	0	0	0	0	0	0	0	0	0	0		0	0	0	69	0	0	0	0	0	0
RFN20 (New.CleanUp.ReferenceOTU17698)	33	70		3	4	0	0	0	0	0	0	0	0	0	0	0	0		0	0	0	0	0	0	0	0	0	0	0	0	0	0	0	0	0	0	0	0		0	0	0	0	0	0	0	0	0	0
Lactobacillus (EF653413.1.1486)	0	0		0	0	1	5	0	2	3	8	0	0	0	0	0	1		1	0	0	0	0	0	0	4	3	2	0	0	0	0	0	1	0	4	0	0		4	0	2	0	0	1	0	3	5	1
Paenibacillus (AM162302.1.1507)	0	0		0	0	0	0	0	0	0	0	0	0	0	0	0	0		0	1	0	0	0	0	0	0	0	0	0	0	0	0	0	0	0	0	0	0		0	0	0	0	0	0	0	0	0	0
Pediococcus (AJ973157.1.1529)	0	0		0	1	0	0	0	0	1	0	0	0	0	1	0	14		5	2	1	1	1	2	0	0	0	7	1	1	0	0	0	0	0	0	0	0		2	6	7	0	2	4	3	0	2	0
Pediococcus (EF107615.1.1345)	0	0		0	0	0	1	3	1	13	6	3	0	0	6	2	3		1	1	0	2	0	0	0	0	0	3	2	1	2	0	0	0	2	1	1	1		1	1	2	1	2	2	0	0	1	0
Coriobacteriaceae (New.ReferenceOTU60)	0	0		0	0	0	0	2	1	0	0	2	5	1	0	0	0		0	0	0	1	0	0	0	0	0	0	0	1	0	1	1	1	2	30	3	0		1	10	0	0	1	2	0	0	0	0
Lactobacillus (New.CleanUp.ReferenceOTU36169)	0	0		0	0	29	33	0	1	0	7	0	0	0	0	0	1		0	0	0	0	0	0	0	0	0	0	0	0	0	0	0	0	0	0	0	0		4	0	0	0	0	0	0	6	4	0
Lacticaseibacillus (KX064248.1.1461)	0	0		0	0	0	0	0	0	0	0	0	0	0	0	0	0		0	0	0	0	0	1	1	2	2	2	3	0	3	0	4	1	1	1	1	1		1	1	2	0	1	2	2	1	1	1
uncultured (HQ203977.1.1485)	28	70		4	5	0	0	0	0	0	0	0	0	0	0	0	0		0	0	0	0	0	0	0	0	0	0	0	0	0	0	0	0	0	0	0	0		0	0	0	0	0	0	0	0	0	0
Lactobacillus (New.CleanUp.ReferenceOTU21705)	0	0		0	1	0	0	0	1	0	0	0	0	0	0	0	0		0	0	0	0	0	0	1	1	0	6	3	0	1	0	0	1	0	0	0	0		3	0	3	0	1	4	1	1	0	3
Bifidobacterium (FP929034.223.1736)	10	4		90	2	0	0	0	0	0	0	0	0	0	0	0	0		0	0	0	0	0	0	0	0	0	0	0	0	0	0	0	0	0	0	0	0		0	0	0	0	0	0	0	0	0	0
Pediococcus (AB550293.1.1545)	0	0		0	0	0	0	2	1	5	3	0	4	0	5	3	0		2	3	0	1	0	0	1	1	0	2	1	1	1	0	0	0	1	1	1	0		0	3	8	0	2	7	3	0	0	0
Propionivibrio (LK393098.1.1382)	68	32		6	0	0	0	0	0	0	0	0	0	0	0	0	0		0	0	0	0	0	0	0	0	0	0	0	0	0	0	0	0	0	0	0	0		0	0	0	0	0	0	0	0	0	0
Pseudoramibacter (EU474963.1.1393)	0	0		0	0	0	0	0	0	2	0	0	0	0	0	0	0		0	0	1	0	0	0	0	1	0	1	40	0	3	0	1	5	0	3	19	2		0	0	0	0	0	0	0	0	2	0
Paenibacillus (GZ486165.2.1463)	0	0		0	0	0	0	0	0	0	0	0	0	0	0	0	0		0	0	0	0	0	0	0	0	0	0	0	0	0	0	0	0	0	0	0	0		0	0	0	6	0	0	0	0	0	0
Lactobacillus (New.ReferenceOTU51)	0	0		0	0	0	0	0	0	0	0	0	0	0	0	0	0		0	0	1	2	0	1	0	7	4	0	0	1	0	0	0	1	1	2	0	1		0	0	0	0	0	0	6	9	5	10
Acidovorax (JQ236816.1.1435)	64	35		4	1	0	0	0	0	0	0	0	0	0	0	0	0		0	0	0	0	0	0	0	0	0	0	0	0	0	0	0	0	0	0	0	0		0	0	0	0	0	0	0	0	0	0
Lactococcus (EF694028.1.1463)	37	1		66	0	0	0	0	0	0	0	0	0	0	0	0	0		0	0	0	0	0	0	0	0	0	0	0	0	0	0	0	0	0	0	0	0		0	0	0	0	0	0	0	0	0	0
Lacticaseibacillus (MF611842.1.1428)	0	0		0	0	0	0	0	0	0	0	0	0	0	0	0	1		0	0	0	1	0	0	0	3	2	3	1	2	0	1	2	1	0	3	1	3		0	1	2	0	0	1	3	3	4	0
Macellibacteroides (LK393037.1.1399)	30	64		6	3	0	0	0	0	0	0	0	0	0	0	0	0		0	0	0	0	0	0	0	0	0	0	0	0	0	0	0	0	0	0	0	0		0	0	0	0	0	0	0	0	0	0
Pediococcus (EF107607.1.1350)	0	0		0	0	0	0	0	2	2	2	5	1	2	2	6	0		0	0	1	0	0	0	0	0	0	2	1	0	1	0	1	2	0	1	0	0		2	3	1	3	1	4	4	1	2	2
Pseudoramibacter_Eubacterium (New.ReferenceOTU22)	0	0		0	0	0	0	1	0	0	0	2	0	0	2	0	0		0	0	0	0	1	1	3	2	1	0	6	0	4	0	7	5	2	3	26	3		0	1	0	0	0	0	0	0	1	0
uncultured (CU927418.1.1360)	59	26		16	1	0	0	0	0	0	0	0	0	0	0	0	0		0	0	0	0	0	0	0	0	0	0	0	0	0	0	0	0	0	0	0	0		0	0	0	0	0	0	0	0	0	0
Pediococcus (New.CleanUp.ReferenceOTU17034)	0	0		0	0	0	0	1	1	1	2	0	1	0	4	3	4		5	0	0	0	0	0	2	0	0	2	0	0	0	0	1	0	0	0	0	0		4	4	1	0	1	2	7	0	4	2
Acetobacter (KJ469766.1.1351)	0	0		0	0	0	0	0	0	0	1	0	0	0	0	0	0		0	0	0	0	0	0	0	0	0	0	0	0	0	0	0	0	0	0	0	0		0	0	0	0	0	0	0	0	0	0
Loigolactobacillus (MH249091.1.1471)	0	0		72	29	0	0	0	0	0	0	0	0	0	0	0	0		0	0	0	0	0	0	0	0	0	0	0	0	0	0	0	0	0	0	0	0		0	0	0	0	0	0	0	0	0	0
Parabacteroides (JQ072838.1.1401)	24	15		61	1	0	0	0	0	0	0	0	0	0	0	0	0		0	0	0	0	0	0	0	0	0	0	0	0	0	0	0	0	0	0	0	0		0	0	0	0	0	0	0	0	0	0
Acetobacter (MK026165.1.1361)	0	0		0	0	0	1	0	2	0	3	0	1	1	0	1	0		0	5	2	5	2	1	0	2	1	2	0	1	0	1	3	1	1	0	0	1		0	0	7	1	2	1	0	4	0	2
Acetobacter (KJ530639.1.1398)	0	0		2	2	0	0	1	5	2	3	0	3	0	0	0	0		0	3	1	0	4	0	0	4	0	5	1	0	0	3	0	1	1	0	0	0		0	0	4	0	3	0	4	2	0	3
Cetobacterium (KC357923.1.1249)	38	59		3	0	0	0	0	0	0	0	0	0	0	0	0	0		0	0	0	0	0	0	0	0	0	0	0	0	0	0	0	0	0	0	0	0		0	0	0	0	0	0	0	0	0	0
Furfurilactobacillus (AB681447.1.1500)	0	0		0	0	0	0	0	0	0	0	0	0	0	0	0	0		0	1	4	1	5	1	1	4	4	0	1	3	4	3	1	1	6	1	3	2		0	1	1	4	1	0	0	1	0	1
Lactiplantibacillus (MF369918.1.1416)	0	0		0	0	0	0	0	0	0	0	0	0	0	0	0	0		0	0	0	0	0	0	0	0	0	0	0	0	0	0	0	0	0	0	0	0		12	1	1	0	3	3	1	0	0	0
Lactiplantibacillus (KR137542.1.1547)	0	0		0	2	0	0	0	0	0	0	0	0	0	0	0	0		0	0	0	0	0	0	0	0	0	0	0	0	0	0	0	0	0	1	0	0		6	0	0	0	2	2	0	0	0	1
[Mogibacteriaceae] (New.ReferenceOTU14)	0	0		0	0	0	0	6	2	5	1	0	1	0	0	0	0		2	2	1	0	0	0	0	1	0	1	2	1	2	0	2	4	2	7	4	2		1	13	0	0	2	6	0	0	0	0
Acetobacteraceae (New.ReferenceOTU20)	0	0		2	1	0	0	0	8	5	4	1	0	2	0	0	1		4	18	0	0	1	1	1	1	1	1	0	1	1	0	0	0	0	1	0	4		0	0	5	0	1	0	1	1	1	0
Paenibacillus (New.ReferenceOTU199)	0	0		0	0	0	0	0	0	0	0	0	0	0	0	0	0		0	0	0	0	0	0	0	0	0	0	0	0	0	0	0	0	0	0	0	0		0	0	0	0	0	0	0	0	0	0
Lacticaseibacillus (GQ246720.1.1468)	0	0		0	0	0	0	1	0	0	0	0	0	0	0	0	1		0	0	2	2	0	0	0	0	2	3	1	1	3	0	4	0	2	0	4	3		2	1	0	0	1	1	0	0	2	1
Lactobacillus (EU778518.1.1424)	0	0		1	0	1	2	0	14	2	11	1	2	0	0	1	4		5	1	1	0	0	0	0	1	0	2	0	0	0	0	0	0	0	5	0	1		7	2	2	0	0	1	0	2	2	0
uncultured (AB630561.1.1424)	38	39		15	7	0	0	0	0	0	0	0	0	0	0	0	0		0	0	0	0	0	0	0	0	0	0	0	0	0	0	0	0	0	0	0	0		0	0	0	0	0	0	0	0	0	0
Pseudoramibacter_Eubacterium (New.CleanUp.ReferenceOTU31320)	0	0		0	0	0	0	0	0	0	0	1	0	0	0	0	0		3	5	0	1	3	2	0	0	0	1	3	0	0	0	1	2	1	8	2	2		0	0	0	0	0	0	0	0	6	7
Aquimonas (EU662625.1.1510)	33	37		23	5	0	0	0	0	0	0	0	0	0	0	0	0		0	0	0	0	0	0	0	0	0	0	0	0	0	0	0	0	0	0	0	0		0	0	0	0	0	0	0	0	0	0
Lacticaseibacillus (KY392984.1.1455)	0	0		0	0	0	0	0	0	0	0	0	1	0	0	0	0		0	1	0	1	0	1	0	2	2	3	3	1	1	0	4	1	0	1	3	1		2	1	2	0	4	1	1	1	2	1
Pediococcus (KT719234.1.1488)	0	0		0	0	1	1	0	1	6	1	0	3	0	1	1	0		2	2	3	0	0	0	0	0	0	9	1	1	0	0	1	0	0	0	0	0		1	1	3	1	0	2	5	0	2	0
Pediococcus (MH899292.1.1247)	0	0		0	0	0	0	2	1	3	4	2	1	1	1	2	3		1	1	0	0	0	0	0	1	0	4	2	0	2	0	2	2	1	0	0	0		1	1	2	2	2	5	3	1	2	1
Prevotella (New.ReferenceOTU78)	0	0		0	0	5	1	81	10	0	1	0	0	0	0	0	0		0	0	0	0	0	0	0	0	0	0	0	0	0	0	0	0	0	0	0	0		0	0	0	0	0	0	0	0	0	0
Pediococcus (HM044322.1.1492)	0	0		0	0	0	0	2	2	2	0	0	4	0	3	2	0		0	0	1	0	0	0	2	0	0	2	2	1	1	0	0	2	0	0	0	1		1	3	3	1	2	4	2	1	2	0
Sulfurospirillum (AY189928.1.1415)	17	66		6	8	0	0	0	0	0	0	0	0	0	0	0	0		0	0	0	0	0	0	0	0	0	0	0	0	0	0	0	0	0	0	0	0		0	0	0	0	0	0	0	0	0	0
Lactobacillus (New.CleanUp.ReferenceOTU34752)	0	0		0	0	0	0	0	0	0	0	0	0	0	0	0	0		0	0	0	0	0	0	0	0	1	0	0	0	0	0	0	0	0	1	0	0		0	0	1	0	0	0	0	1	0	1
Acetobacter (KJ469780.1.1349)	0	0		0	0	0	0	0	0	0	0	0	0	0	0	0	0		0	0	0	0	0	0	0	0	0	0	0	0	0	0	1	0	0	0	1	0		0	0	0	1	0	0	0	0	0	0
Lacticaseibacillus (JQ809689.1.1563)	0	0		0	0	0	0	0	0	0	0	0	0	0	0	0	0		0	0	0	2	0	0	0	0	2	3	3	4	0	1	0	0	1	3	2	0		2	0	0	1	2	0	0	0	2	1
Lacticaseibacillus (AB379913.1.1510)	0	0		0	0	0	0	0	0	0	0	0	0	0	0	0	0		0	0	1	0	0	0	1	4	2	4	4	1	2	1	5	4	2	1	2	3		2	2	1	0	4	3	1	1	0	3
uncultured (AB013832.1.1477)	28	59		6	3	0	0	0	0	0	0	0	0	0	0	0	0		0	0	0	0	0	0	0	0	0	0	0	0	0	0	0	0	0	0	0	0		0	0	0	0	0	0	0	0	0	0
uncultured (KU360721.1.1470)	68	25		3	0	0	0	0	0	0	0	0	0	0	0	0	0		0	0	0	0	0	0	0	0	0	0	0	0	0	0	0	0	0	0	0	0		0	0	0	0	0	0	0	0	0	0
Lactobacillus (New.ReferenceOTU165)	0	0		0	1	0	0	1	3	0	2	0	0	0	0	0	3		4	0	0	1	1	1	0	0	1	0	0	0	0	0	0	0	0	1	0	1		1	0	0	0	1	1	5	3	5	2
Lactobacillus (MG517415.1.1567)	0	1		0	0	4	8	1	9	11	7	0	0	0	1	0	0		5	0	0	1	0	0	0	0	0	0	0	0	0	0	0	1	0	2	0	0		3	1	3	0	1	1	2	2	7	0
Lactococcus (JN251771.1.1304)	0	0		0	0	85	10	0	0	0	0	0	0	0	0	0	0		0	0	0	0	0	0	0	0	0	0	0	0	0	0	0	0	0	0	0	0		0	0	0	0	0	0	0	0	0	0
Veillonellaceae (New.ReferenceOTU138)	56	22		12	5	0	0	0	0	0	0	0	0	0	0	0	0		0	0	0	0	0	0	0	0	0	0	0	0	0	0	0	0	0	0	0	0		0	0	0	0	0	0	0	0	0	0
Lactobacillus (New.CleanUp.ReferenceOTU1087)	0	0		2	0	33	7	1	6	4	1	1	2	0	0	0	4		1	0	0	0	0	0	0	0	0	0	0	0	0	0	0	0	0	1	0	0		3	1	3	0	0	0	0	2	0	1
Pediococcus (New.CleanUp.ReferenceOTU19790)	0	0		0	0	0	0	0	0	0	0	0	0	0	0	0	0		0	1	1	2	1	1	0	0	0	9	0	3	1	0	0	0	1	0	0	0		0	5	8	1	0	3	6	1	1	0
Lacticaseibacillus (AJ272010.1.1535)	0	0		0	0	0	0	0	0	0	0	0	0	0	0	0	0		0	1	0	0	0	0	0	2	1	2	2	0	2	1	4	2	2	2	3	1		3	0	1	0	0	4	0	0	4	1
Lactobacillus (KU644578.1.1347)	0	0		0	0	1	13	0	9	4	8	0	0	1	0	0	2		2	0	1	0	0	0	0	3	1	5	0	0	0	0	0	0	0	5	0	0		8	0	4	0	0	1	3	2	1	0
Pediococcus (AB018215.1.1530)	0	0		0	0	0	0	3	0	5	5	0	0	0	3	3	2		1	0	0	0	0	0	0	0	0	4	4	0	1	0	0	2	0	0	0	1		0	1	5	3	1	4	3	0	1	0
uncultured (EF523462.1.1298)	30	53		10	1	0	0	0	0	0	0	0	0	0	0	0	0		0	0	0	0	0	0	0	0	0	0	0	0	0	0	0	0	0	0	0	0		0	0	0	0	0	0	0	0	0	0
Neisseriaceae (New.ReferenceOTU44)	36	18		40	0	0	0	0	0	0	0	0	0	0	0	0	0		0	0	0	0	0	0	0	0	0	0	0	0	0	0	0	0	0	0	0	0		0	0	0	0	0	0	0	0	0	0
Lactobacillus (JF239638.1.1388)	0	0		0	0	0	9	2	1	16	4	0	1	0	0	3	0		1	0	0	0	0	0	0	1	3	1	0	0	0	0	0	0	0	5	0	0		6	1	1	0	0	0	1	1	3	3
Thermomonas (KJ808190.1.1503)	51	17		22	3	0	0	0	0	0	0	0	0	0	0	0	0		0	0	0	0	0	0	0	0	0	0	0	0	0	0	0	0	0	0	0	0		0	0	0	0	0	0	0	0	0	0
Hirschia (AB286463.1.1374)	20	60		9	3	0	0	0	0	0	0	0	0	0	0	0	0		0	0	0	0	0	0	0	0	0	0	0	0	0	0	0	0	0	0	0	0		0	0	0	0	0	0	0	0	0	0
Prevotella_9 (AB298732.1.1472)	2	3		70	17	0	0	0	0	0	0	0	0	0	0	0	0		0	0	0	0	0	0	0	0	0	0	0	0	0	0	0	0	0	0	0	0		0	0	0	0	0	0	0	0	0	0
uncultured (HQ538651.1.1489)	21	64		6	1	0	0	0	0	0	0	0	0	0	0	0	0		0	0	0	0	0	0	0	0	0	0	0	0	0	0	0	0	0	0	0	0		0	0	0	0	0	0	0	0	0	0
Bacillus (JQ415979.1.1401)	0	0		0	0	0	0	0	0	0	0	0	0	0	0	0	0		0	0	0	0	0	0	0	0	0	0	0	0	0	0	0	0	0	0	0	0		0	0	0	0	0	0	0	0	0	0
Companilactobacillus (AB890141.1.1491)	0	0		0	1	63	24	2	0	0	0	0	1	0	0	0	0		0	0	0	0	0	0	0	0	0	0	0	0	0	0	0	0	0	0	0	0		0	0	0	0	0	0	0	0	0	0
Megamonas (EU346729.1.1399)	3	2		18	68	0	0	0	0	0	0	0	0	0	0	0	0		0	0	0	0	0	0	0	0	0	0	0	0	0	0	0	0	0	0	0	0		0	0	0	0	0	0	0	0	0	0
Prevotella (New.ReferenceOTU29)	22	21		40	8	0	0	0	0	0	0	0	0	0	0	0	0		0	0	0	0	0	0	0	0	0	0	0	0	0	0	0	0	0	0	0	0		0	0	0	0	0	0	0	0	0	0
Acetobacter (FJ157232.1.1396)	0	0		0	0	0	0	0	1	0	0	0	0	0	0	0	0		0	0	0	0	0	0	0	0	0	0	1	0	0	0	0	0	0	0	0	0		0	0	0	0	0	0	0	0	0	0
Halomonas (JN242767.1.1339)	24	50		11	5	0	0	0	0	0	0	0	0	0	0	0	0		0	0	0	0	0	0	0	0	0	0	0	0	0	0	0	0	0	0	0	0		0	0	0	0	0	0	0	0	0	0
Lactobacillus (AM183090.1.1485)	0	0		0	0	2	5	2	10	6	14	0	0	0	1	0	4		4	0	0	0	1	0	0	0	1	0	0	0	0	0	0	0	0	2	0	0		7	1	2	0	0	1	7	0	1	0
Pediococcus (KM819159.1.1538)	0	0		0	0	0	0	3	1	2	3	0	3	1	6	1	1		1	0	0	0	2	0	0	0	0	3	4	0	2	0	0	1	0	0	0	2		2	2	1	4	1	1	3	1	1	2
Rummeliibacillus (EU417661.1.1379)	1	0		0	0	0	1	0	0	0	0	0	0	0	0	0	0		0	0	0	0	0	0	0	0	0	0	0	0	0	0	0	0	0	0	0	0		0	0	0	0	0	0	0	0	0	0
Selenomonas (KC787348.1.1450)	7	11		52	20	0	0	0	0	0	0	0	0	0	0	0	0		0	0	0	0	0	0	0	0	0	0	0	0	0	0	0	0	0	0	0	0		0	0	0	0	0	0	0	0	0	0
Lactobacillus (New.ReferenceOTU7)	0	0		0	0	2	1	1	1	4	1	0	1	0	0	0	2		0	0	0	0	1	0	0	0	0	0	3	0	0	0	0	0	0	2	0	0		19	1	12	0	1	0	0	5	3	2
Lactobacillus (New.ReferenceOTU115)	0	0		0	0	0	2	3	0	1	3	3	5	9	0	1	0		3	1	0	0	0	0	0	0	1	2	0	0	1	0	0	0	0	3	1	0		3	3	1	0	0	1	1	5	0	7
NK4A214 group (FJ833392.1.1343)	0	70		0	19	0	0	0	0	0	0	0	0	0	0	0	0		0	0	0	0	0	0	0	0	0	0	0	0	0	0	0	0	0	0	0	0		0	0	0	0	0	0	0	0	0	0
Succiniclasticum (JQ072486.1.1417)	58	12		19	0	0	0	0	0	0	0	0	0	0	0	0	0		0	0	0	0	0	0	0	0	0	0	0	0	0	0	0	0	0	0	0	0		0	0	0	0	0	0	0	0	0	0
Unassigned (New.ReferenceOTU11)	47	10		32	0	0	0	0	0	0	0	0	0	0	0	0	0		0	0	0	0	0	0	0	0	0	0	0	0	0	0	0	0	0	0	0	0		0	0	0	0	0	0	0	0	0	0
Lacticaseibacillus (LS991421.2484755.2486304)	0	0		0	0	0	0	0	0	0	0	0	0	0	0	0	1		0	0	0	0	0	0	0	0	2	2	2	1	5	2	2	1	1	1	1	0		2	1	1	0	5	0	3	2	0	2
Mycobacterium (JN377677.1.1433)	2	19		1	66	0	0	0	0	0	0	0	0	0	0	0	0		0	0	0	0	0	0	0	0	0	0	0	0	0	0	0	0	0	0	0	0		0	0	0	0	0	0	0	0	0	0
Pediococcus (AB362987.1.1540)	0	0		0	0	0	0	0	0	0	0	0	0	0	1	0	0		0	0	0	0	0	0	0	0	0	0	0	0	0	0	0	1	0	0	0	0		0	0	2	0	0	1	0	1	0	0
Lactobacillus (New.ReferenceOTU19)	0	0		0	0	0	0	0	0	0	0	0	0	0	0	0	0		0	0	0	0	0	0	0	0	0	1	1	2	1	0	0	0	0	0	0	1		0	1	3	0	1	0	0	0	0	2
Butyrivibrio (New.CleanUp.ReferenceOTU10676)	0	0		0	0	0	0	0	0	0	0	0	0	0	1	5	3		5	1	14	3	0	0	1	13	14	0	0	1	1	0	3	0	5	0	1	2		0	0	0	0	2	4	0	0	0	0
Bacillus (CP003056.1379035.1380576)	0	0		0	0	0	0	0	0	0	0	0	0	0	0	0	0		0	0	0	0	0	0	0	0	0	0	0	0	0	0	0	0	0	0	0	0		0	0	0	0	0	0	0	0	0	0
Catenibacterium (JQ187284.1.1353)	2	2		19	64	0	0	0	0	0	0	0	0	0	0	0	0		0	0	0	0	0	0	0	0	0	0	0	0	0	0	0	0	0	0	0	0		0	0	0	0	0	0	0	0	0	0
Furfurilactobacillus (AB370880.1.1498)	0	0		0	0	0	0	0	0	0	0	0	0	0	0	0	0		0	0	0	1	0	1	2	7	1	1	2	1	0	1	1	0	3	1	0	2		0	2	2	1	1	0	1	5	3	2
Hassallia (LN570728.1.1369)	11	72		2	2	0	0	0	0	0	0	0	0	0	0	0	0		0	0	0	0	0	0	0	0	0	0	0	0	0	0	0	0	0	0	0	0		0	0	0	0	0	0	0	0	0	0
Lacticaseibacillus (MF446946.1.1388)	0	0		0	0	0	0	0	0	0	0	0	0	0	0	1	2		0	0	0	0	1	0	0	1	2	5	2	0	1	3	1	2	1	0	1	1		0	0	1	0	1	3	2	3	1	1
Lactiplantibacillus (MH548352.1.1448)	0	0		0	0	0	0	0	0	0	0	1	0	0	0	0	0		0	0	0	0	0	0	0	0	0	0	0	0	0	0	0	0	0	1	0	0		12	0	1	0	0	3	0	1	0	0
Lactiplantibacillus (KY947727.2.1344)	0	0		1	0	0	0	0	0	0	0	0	0	0	0	0	0		0	0	0	0	0	0	0	0	0	0	0	0	0	0	0	0	0	0	0	0		13	0	0	1	0	3	0	0	0	0
Lactobacillus (EU778529.1.1434)	0	0		0	0	2	2	2	6	3	7	1	0	0	1	0	2		9	0	0	0	0	0	0	1	0	0	0	0	0	0	0	0	0	3	0	0		8	0	3	0	0	2	3	2	3	2
Lactobacillus (HM218849.1.1525)	0	0		0	0	1	7	11	0	10	14	0	0	0	0	0	6		2	0	0	0	0	0	0	1	3	1	0	0	0	0	0	0	0	0	0	0		2	2	1	0	0	1	0	1	4	1
Reyranella (JX260424.1.1429)	34	36		15	0	0	0	0	0	0	0	0	0	0	0	0	0		0	0	0	0	0	0	0	0	0	0	0	0	0	0	0	0	0	0	0	0		0	0	0	0	0	0	0	0	0	0
Desulfomicrobium (EU591641.1.1508)	54	28		1	1	0	0	0	0	0	0	0	0	0	0	0	0		0	0	0	0	0	0	0	0	0	0	0	0	0	0	0	0	0	0	0	0		0	0	0	0	0	0	0	0	0	0
Lactiplantibacillus (MG012866.1.1267)	0	0		0	0	0	0	0	0	0	0	0	0	0	0	0	0		0	0	0	0	0	0	0	0	0	0	0	0	0	0	0	0	0	0	0	0		9	1	1	0	2	2	0	0	0	0
Lacticaseibacillus (MG597206.1.1227)	0	0		0	0	0	0	0	0	0	0	0	0	0	0	0	0		0	1	2	0	0	1	2	3	1	1	2	0	0	2	4	2	1	4	1	1		0	1	1	0	3	6	0	2	3	0
Bacillus (New.CleanUp.ReferenceOTU9446)	0	0		0	0	0	0	0	0	0	0	0	0	0	0	0	0		0	0	0	0	0	0	0	0	0	0	0	0	0	0	0	0	0	0	0	0		0	0	0	0	0	0	0	0	0	0
Acidovorax (AB516165.1.1496)	51	25		5	1	0	0	0	0	0	0	0	0	0	0	0	0		0	0	0	0	0	0	0	0	0	0	0	0	0	0	0	0	0	0	0	0		0	0	0	0	0	0	0	0	0	0
Aeromonas (JN083778.1.1449)	40	40		1	1	0	0	0	0	0	0	0	0	0	0	0	0		0	0	0	0	0	0	0	0	0	0	0	0	0	0	0	0	0	0	0	0		0	0	0	0	0	0	0	0	0	0
Aeromonas (MF461073.1.1202)	38	42		1	1	0	0	0	0	0	0	0	0	0	0	0	0		0	0	0	0	0	0	0	0	0	0	0	0	0	0	0	0	0	0	0	0		0	0	0	0	0	0	0	0	0	0
Lacticaseibacillus (KR863115.1.1496)	0	0		0	0	0	0	0	0	0	0	0	0	0	0	0	1		0	0	0	1	0	0	0	0	1	1	1	2	0	3	0	0	2	0	3	0		3	3	1	0	2	1	1	0	2	3
Lactobacillus (New.CleanUp.ReferenceOTU2337)	0	0		0	0	0	0	0	0	0	0	0	0	0	0	0	0		0	1	5	2	1	0	4	1	7	0	3	0	0	4	3	10	5	2	4	2		0	2	0	0	3	1	0	0	1	0
Acetobacter (KT935505.1.1427)	0	0		1	2	0	0	1	1	0	6	1	1	0	0	0	0		0	2	0	1	4	1	0	0	1	1	0	2	0	2	0	0	0	4	0	0		0	1	8	1	2	2	1	0	1	2
Lactiplantibacillus (MG590105.1.1212)	0	0		0	0	0	0	0	0	0	0	0	0	0	0	0	0		0	0	0	0	0	0	0	0	0	0	0	0	0	0	0	0	0	0	0	0		16	0	2	0	0	1	1	0	2	0
Lactobacillus (KM819108.1.1529)	0	0		0	0	0	0	0	0	0	0	0	0	0	0	0	0		0	0	0	0	0	0	0	0	0	0	0	0	0	0	0	0	0	0	0	0		3	0	0	0	0	1	0	0	0	0
Streptococcus (JQ425764.1.1404)	24	5		31	21	0	0	0	0	0	0	0	0	0	0	0	0		0	0	0	0	0	0	0	0	0	0	0	0	0	0	0	0	0	0	0	0		0	0	0	0	0	0	0	0	0	0
Clostridiales (New.ReferenceOTU184)	3	74		3	1	0	0	0	0	0	0	0	0	0	0	0	0		0	0	0	0	0	0	0	0	0	0	0	0	0	0	0	0	0	0	0	0		0	0	0	0	0	0	0	0	0	0
YS2 (New.CleanUp.ReferenceOTU26882)	15	24		34	8	0	0	0	0	0	0	0	0	0	0	0	0		0	0	0	0	0	0	0	0	0	0	0	0	0	0	0	0	0	0	0	0		0	0	0	0	0	0	0	0	0	0
Bacillus (Z26935.1.1524)	0	0		0	0	0	0	0	0	0	0	0	0	0	0	0	0		0	0	0	0	0	0	0	0	0	0	0	0	0	0	0	0	0	0	0	0		0	0	0	40	0	0	0	0	0	0
Lacticaseibacillus (HQ811775.1.1497)	0	0		0	0	0	0	0	0	0	0	0	0	0	0	0	0		0	0	0	1	1	0	0	0	2	1	3	1	2	3	1	0	1	0	2	1		1	1	2	0	0	1	0	2	2	1
Lacticaseibacillus (KF029502.1.1525)	0	0		0	0	0	0	0	0	0	0	0	0	0	0	0	0		0	1	0	1	0	0	0	1	4	2	5	2	2	0	2	1	1	0	2	0		1	0	1	0	1	0	1	0	1	3
Lactiplantibacillus (EU273821.1.1627)	0	0		0	0	0	0	0	0	0	0	0	1	0	0	0	0		0	0	0	0	0	0	0	0	0	0	0	0	0	0	0	0	0	0	0	0		13	2	0	0	0	4	1	0	0	0
Leuconostoc (JN128641.1.1434)	1	0		75	4	0	0	0	0	0	0	0	0	0	0	0	0		0	0	0	0	0	0	0	0	0	0	0	0	0	0	0	0	0	0	0	0		0	0	0	0	0	0	0	0	0	0
uncultured (AB630514.1.1455)	41	22		10	7	0	0	0	0	0	0	0	0	0	0	0	0		0	0	0	0	0	0	0	0	0	0	0	0	0	0	0	0	0	0	0	0		0	0	0	0	0	0	0	0	0	0
Pediococcus (KX611572.1.1415)	0	0		0	1	0	0	0	0	0	1	1	1	0	0	0	6		7	0	4	1	1	0	0	0	0	1	1	0	0	0	0	0	0	0	0	0		6	1	4	0	2	0	1	0	0	0
Lactobacillus (New.CleanUp.ReferenceOTU1521)	0	0		0	0	0	0	0	0	0	0	0	0	0	0	0	0		0	2	0	0	0	0	0	1	0	1	0	0	0	1	0	0	0	0	0	0		3	0	5	0	0	4	3	14	2	1
Ethanoligenens (New.CleanUp.ReferenceOTU16949)	34	25		19	1	0	0	0	0	0	0	0	0	0	0	0	0		0	0	0	0	0	0	0	0	0	0	0	0	0	0	0	0	0	0	0	0		0	0	0	0	0	0	0	0	0	0
Iamia (JN033775.1.1439)	34	19		25	0	0	0	0	0	0	0	0	0	0	0	0	0		0	0	0	0	0	0	0	0	0	0	0	0	0	0	0	0	0	0	0	0		0	0	0	0	0	0	0	0	0	0
Paenibacillus (KT719616.1.1448)	0	0		0	0	0	0	0	0	0	0	0	0	0	0	0	0		0	0	0	0	0	0	0	0	0	0	0	0	0	0	0	0	0	0	0	0		0	0	0	0	0	0	0	0	0	0
Pediococcus (KF048930.1.1477)	0	0		0	0	0	0	2	1	0	4	1	1	0	0	0	1		3	2	1	2	0	0	0	2	0	2	4	0	0	0	0	1	0	0	0	0		2	2	1	0	0	4	1	0	0	0
Prevotella (JQ072661.1.1347)	29	19		30	0	0	0	0	0	0	0	0	0	0	0	0	0		0	0	0	0	0	0	0	0	0	0	0	0	0	0	0	0	0	0	0	0		0	0	0	0	0	0	0	0	0	0
Pediococcus (New.ReferenceOTU33)	0	0		0	0	0	0	0	0	1	2	0	0	1	5	2	0		4	0	2	0	1	0	0	0	0	1	3	2	1	0	0	3	0	0	0	0		1	2	3	0	0	2	0	1	0	1
Lactobacillus (New.CleanUp.ReferenceOTU1771)	0	0		0	1	0	0	0	0	0	0	0	0	0	1	0	0		0	0	0	0	0	0	0	0	0	0	0	0	0	0	0	0	0	0	0	0		0	0	0	0	0	0	0	0	0	0
Lactobacillus (New.CleanUp.ReferenceOTU9715)	0	0		0	0	0	0	0	0	0	0	0	0	0	0	0	0		0	0	3	0	1	1	0	1	2	2	0	2	3	1	3	1	1	2	1	2		1	0	1	0	0	3	1	0	3	0
Acetobacter (DQ375753.1.1460)	0	0		0	4	1	0	0	3	1	3	0	1	0	0	2	0		0	2	0	4	0	0	1	3	1	4	0	1	1	2	0	1	0	0	0	1		0	1	3	0	0	0	0	1	1	0
Lactiplantibacillus (KC562904.30.1412)	0	0		1	2	0	0	0	0	0	0	0	0	0	0	0	0		0	0	0	0	0	0	0	0	0	0	0	0	0	0	0	0	0	0	0	0		9	0	0	0	1	0	0	0	1	0
Lactobacillus (HM218833.1.1525)	0	0		0	0	2	1	3	6	7	9	0	1	0	0	0	2		3	0	0	1	0	0	0	1	0	2	0	0	0	0	0	0	0	4	0	0		8	0	0	0	0	0	3	0	3	0
Lactobacillus (KF109836.1.1385)	0	0		0	0	1	15	1	5	7	11	0	0	0	0	0	0		1	0	0	0	0	0	0	2	2	0	0	0	0	0	0	0	0	4	0	0		5	1	3	0	0	0	0	1	4	0
Phaeodactylibacter (JN391872.1.1485)	23	37		12	5	0	0	0	0	0	0	0	0	0	0	0	0		0	0	0	0	0	0	0	0	0	0	0	0	0	0	0	0	0	0	0	0		0	0	0	0	0	0	0	0	0	0
Paenibacillus (New.CleanUp.ReferenceOTU6804)	0	0		0	0	0	0	0	0	0	0	0	0	0	0	0	0		0	1	0	0	0	0	0	0	0	0	0	0	0	0	0	0	0	0	0	0		0	0	0	0	0	0	0	0	0	0
Acetobacter (KJ469791.1.1372)	0	0		0	0	0	0	0	7	1	4	0	2	0	1	1	0		2	1	0	2	1	1	0	0	3	1	0	1	0	3	0	0	0	0	0	0		0	0	4	0	2	1	2	1	0	0
Lactobacillus (New.ReferenceOTU170)	0	0		0	0	0	0	0	0	0	0	0	0	0	0	0	0		0	0	1	1	1	0	1	0	2	0	3	1	5	0	0	0	1	1	3	2		1	0	3	1	0	2	0	2	0	3
Unassigned (New.ReferenceOTU40)	53	16		6	1	0	0	0	0	0	0	0	0	0	0	0	0		0	0	0	0	0	0	0	0	0	0	0	0	0	0	0	0	0	0	0	0		0	0	0	0	0	0	0	0	0	0
Unassigned (New.ReferenceOTU100)	52	20		4	0	0	0	0	0	0	0	0	0	0	0	0	0		0	0	0	0	0	0	0	0	0	0	0	0	0	0	0	0	0	0	0	0		0	0	0	0	0	0	0	0	0	0
Lactiplantibacillus (KX611568.1.1414)	0	0		0	0	0	0	0	0	0	0	0	0	0	0	0	0		0	0	0	0	0	0	0	0	0	0	0	0	0	0	0	0	0	0	0	0		10	3	0	0	0	4	0	0	0	0
Macellibacteroides (HQ020488.1.1502)	24	42		7	2	0	0	0	0	0	0	0	0	0	0	0	0		0	0	0	0	0	0	0	0	0	0	0	0	0	0	0	0	0	0	0	0		0	0	0	0	0	0	0	0	0	0
Pediococcus (New.ReferenceOTU182)	0	0		0	0	0	0	0	3	2	1	0	1	0	4	4	3		4	2	2	0	0	0	0	0	2	1	1	1	0	0	0	5	0	0	1	0		2	3	0	0	1	2	2	0	3	1
Chelonobacter (New.CleanUp.ReferenceOTU19479)	32	25		11	7	0	0	0	0	0	0	0	0	0	0	0	0		0	0	0	0	0	0	0	0	0	0	0	0	0	0	0	0	0	0	0	0		0	0	0	0	0	0	0	0	0	0
Candidatus Obscuribacter (CU927689.1.1322)	27	34		9	4	0	0	0	0	0	0	0	0	0	0	0	0		0	0	0	0	0	0	0	0	0	0	0	0	0	0	0	0	0	0	0	0		0	0	0	0	0	0	0	0	0	0
Lactiplantibacillus (KU301306.1.1397)	0	0		0	1	1	0	0	0	0	0	0	0	0	0	0	0		0	0	0	0	0	0	0	0	0	0	0	0	0	0	0	0	0	0	0	0		10	0	2	0	0	3	0	0	0	0
Zoogloea (X74913.1.1530)	43	22		5	4	0	0	0	0	0	0	0	0	0	0	0	0		0	0	0	0	0	0	0	0	0	0	0	0	0	0	0	0	0	0	0	0		0	0	0	0	0	0	0	0	0	0
Lacticaseibacillus (JX003593.1.1365)	0	0		0	0	0	0	0	0	0	0	0	0	0	0	0	0		0	0	1	1	1	1	0	1	0	2	0	2	1	1	1	0	2	0	0	1		4	1	1	0	0	3	1	4	0	2
Lactiplantibacillus (KR706503.1.1372)	0	0		0	0	0	0	0	0	0	0	0	0	0	0	0	0		0	0	0	0	0	0	0	0	0	0	0	0	0	0	0	0	0	0	0	0		16	2	1	0	1	5	0	0	0	0
Vitreoscilla (EU104016.1.1465)	39	10		24	0	0	0	0	0	0	0	0	0	0	0	0	0		0	0	0	0	0	0	0	0	0	0	0	0	0	0	0	0	0	0	0	0		0	0	0	0	0	0	0	0	0	0
Acetobacter (GQ477841.1.1440)	0	0		0	0	0	0	0	1	0	0	0	0	0	0	0	0		0	0	0	0	0	0	0	0	1	0	0	0	0	0	0	0	1	0	0	0		0	0	0	0	0	0	0	0	0	0
Lactobacillus (Y18654.1.1421)	0	0		0	0	2	4	0	4	8	10	0	0	0	0	0	1		3	1	0	0	0	0	0	0	1	1	0	0	0	0	0	0	0	5	1	0		6	1	3	0	0	0	0	3	4	1
Pediococcus (KF709694.1.1512)	0	0		0	0	1	0	1	2	6	2	2	1	0	0	2	0		2	0	1	0	0	0	0	2	0	0	2	0	1	0	0	3	0	1	0	1		3	1	0	0	0	1	3	0	0	0
Sphingopyxis (KU291421.1.1355)	0	0		8	0	0	0	2	0	2	0	0	0	0	0	2	0		1	4	3	3	1	0	1	3	0	0	0	0	0	0	0	0	0	0	0	0		0	0	0	1	0	0	0	0	0	1
Lactobacillus (New.CleanUp.ReferenceOTU15701)	0	0		0	0	0	0	0	0	0	0	0	0	0	0	0	0		0	0	0	0	2	0	0	0	0	0	1	0	2	0	1	2	0	3	2	1		0	0	1	0	0	1	8	2	6	1
Unassigned (New.CleanUp.ReferenceOTU26706)	42	28		2	0	0	0	0	0	0	0	0	0	0	0	0	0		0	0	0	0	0	0	0	0	0	0	0	0	0	0	0	0	0	0	0	0		0	0	0	0	0	0	0	0	0	0
Lactobacillus (New.CleanUp.ReferenceOTU31302)	0	0		3	4	0	0	0	17	1	5	1	5	0	3	0	0		0	0	0	0	0	0	0	0	0	0	0	0	0	1	0	1	0	2	0	0		0	0	0	0	0	0	0	0	1	0
Lacticaseibacillus (MG754429.1.1235)	0	0		0	0	0	0	0	0	0	0	0	0	0	0	0	0		0	0	0	0	0	0	0	2	2	2	1	0	2	0	0	2	0	2	0	0		0	0	2	0	3	1	2	1	6	3
Lactobacillus (LC033789.1.1652)	0	0		0	0	1	11	0	1	5	8	0	0	0	0	0	2		2	0	0	0	0	0	0	0	0	1	0	0	0	0	0	0	0	6	0	0		2	0	3	0	0	1	1	1	5	4
Clostridium (New.CleanUp.ReferenceOTU32207)	0	0		0	0	0	0	0	0	0	0	0	0	0	0	0	0		0	0	0	0	0	0	0	0	0	0	0	0	0	0	0	0	0	0	0	0		0	0	0	18	0	0	0	0	0	0
Acinetobacter (JQ337127.1.1433)	32	33		1	4	0	0	0	0	0	0	0	0	0	0	0	0		0	0	0	0	0	0	0	0	0	0	0	0	0	0	0	0	0	0	0	0		0	0	0	0	0	0	0	0	0	0
Empedobacter (EU293154.1.1427)	10	10		6	0	27	17	0	0	0	0	0	0	0	0	0	0		0	0	0	0	0	0	0	0	0	0	0	0	0	0	0	0	0	0	0	0		0	0	0	0	0	0	0	0	0	0
Lacticaseibacillus (AY773951.1.1486)	0	0		0	0	0	0	0	0	0	0	0	0	0	0	0	1		0	0	0	0	0	0	0	2	0	2	1	1	1	0	0	0	1	0	3	3		4	0	1	1	0	6	1	4	0	2
Lactobacillus (AJ272391.1.1421)	0	0		0	0	2	7	1	2	7	8	0	0	1	0	0	0		0	0	0	0	0	0	0	4	0	3	0	0	0	0	0	0	0	3	0	0		3	0	1	0	0	1	2	2	3	1
Prevotellaceae UCG-004 (AY693825.1.1489)	36	4		28	2	0	0	0	0	0	0	0	0	0	0	0	0		0	0	0	0	0	0	0	0	0	0	0	0	0	0	0	0	0	0	0	0		0	0	0	0	0	0	0	0	0	0
Lactobacillus (New.ReferenceOTU36)	0	0		3	67	0	0	0	0	0	0	0	0	0	0	0	0		0	0	0	0	0	0	0	0	0	0	0	0	0	0	0	0	0	0	0	0		0	0	0	0	0	0	0	0	0	0
Levilactobacillus (KM495916.1.1491)	0	0		0	4	0	2	0	0	0	0	0	0	0	0	0	0		0	0	0	0	0	0	0	0	0	0	0	0	0	0	0	0	0	0	0	0		3	1	0	0	0	0	0	0	0	0
Limosilactobacillus (GQ448256.1.1427)	0	0		0	0	1	3	2	6	2	8	0	0	1	0	0	3		3	1	0	0	0	0	0	3	0	5	0	0	0	0	0	1	0	3	0	0		7	0	2	0	0	1	0	0	2	0
Synergistaceae (New.CleanUp.ReferenceOTU22961)	34	27		6	2	0	0	0	0	0	0	0	0	0	0	0	0		0	0	0	0	0	0	0	0	0	0	0	0	0	0	0	0	0	0	0	0		0	0	0	0	0	0	0	0	0	0
Lachnospiraceae NK3A20 group (CR933156.2.1370)	23	14		31	0	0	0	0	0	0	0	0	0	0	0	0	0		0	0	0	0	0	0	0	0	0	0	0	0	0	0	0	0	0	0	0	0		0	0	0	0	0	0	0	0	0	0
Lacticaseibacillus (KJ804189.1.1513)	0	0		0	0	0	0	0	0	0	0	0	0	0	0	0	1		0	0	0	0	0	0	0	2	0	3	1	0	0	1	4	0	0	1	2	1		0	1	0	0	0	0	1	1	2	2
Lactobacillus (KY658466.1.1463)	0	0		0	0	3	0	2	3	7	8	0	1	0	0	0	2		3	0	1	0	0	0	0	0	0	1	0	0	0	0	0	0	0	5	0	0		4	0	4	0	0	2	0	0	2	0
Pediococcus (KU301242.1.1387)	0	0		0	1	0	0	1	0	1	3	0	2	1	3	2	2		0	1	0	0	0	0	0	1	0	1	4	0	1	0	0	1	1	0	0	1		1	1	1	0	1	0	1	1	2	0
Ruminococcaceae (New.CleanUp.ReferenceOTU36409)	0	57		0	11	0	0	0	0	0	0	0	0	0	0	0	0		0	0	0	0	0	0	0	0	0	0	0	0	0	0	0	0	0	0	0	0		0	0	0	0	0	0	0	0	0	0
Lacticaseibacillus (MF611797.1.1462)	0	0		0	0	0	0	0	0	0	1	0	0	0	0	0	1		0	0	0	0	1	0	0	2	0	0	1	1	0	1	2	1	0	0	1	0		0	0	0	0	1	1	1	1	2	2
Limosilactobacillus (HQ774640.1.1487)	0	0		0	1	17	19	0	2	0	1	0	0	0	0	0	0		0	0	0	0	0	0	0	0	0	0	0	0	0	0	0	0	0	0	0	0		7	0	0	0	0	0	0	6	2	0
Pseudarcobacter (AM084114.1.1464)	20	41		3	3	0	0	0	0	0	0	0	0	0	0	0	0		0	0	0	0	0	0	0	0	0	0	0	0	0	0	0	0	0	0	0	0		0	0	0	0	0	0	0	0	0	0
Lactiplantibacillus (KU301297.1.1378)	0	0		1	0	0	0	0	0	0	0	0	0	0	0	0	0		0	0	0	0	0	0	0	0	0	0	0	0	0	0	0	0	0	0	0	0		13	0	0	0	0	1	0	0	0	0
Prevotella_9 (JQ186753.1.1371)	1	4		49	12	0	0	0	0	0	0	0	0	0	0	0	0		0	0	0	0	0	0	0	0	0	0	0	0	0	0	0	0	0	0	0	0		0	0	0	0	0	0	0	0	0	0
Pseudarcobacter (HG932574.1.1402)	20	41		3	2	0	0	0	0	0	0	0	0	0	0	0	0		0	0	0	0	0	0	0	0	0	0	0	0	0	0	0	0	0	0	0	0		0	0	0	0	0	0	0	0	0	0
Sediminibacterium (HM128915.1.1461)	23	43		0	0	0	0	0	0	0	0	0	0	0	0	0	0		0	0	0	0	0	0	0	0	0	0	0	0	0	0	0	0	0	0	0	0		0	0	0	0	0	0	0	0	0	0
Lactobacillus (New.CleanUp.ReferenceOTU24466)	0	0		0	0	0	0	0	0	0	0	0	0	0	0	0	0		0	0	0	0	0	0	0	0	0	0	0	0	0	0	0	0	0	0	0	0		4	0	1	0	3	2	0	1	0	0
Ruminococcaceae (New.CleanUp.ReferenceOTU24784)	27	21		18	0	0	0	0	0	0	0	0	0	0	0	0	0		0	0	0	0	0	0	0	0	0	0	0	0	0	0	0	0	0	0	0	0		0	0	0	0	0	0	0	0	0	0
Lactobacillus (New.CleanUp.ReferenceOTU38702)	0	0		0	0	0	0	1	0	0	0	0	0	0	0	0	7		3	0	0	0	0	0	0	1	0	0	0	1	0	0	0	0	0	0	1	0		0	0	0	0	0	2	6	4	5	2
Enterobacter (JN228092.1.1509)	8	7		4	0	46	0	0	0	0	0	0	0	0	0	0	0		0	0	0	0	0	0	0	0	0	0	0	0	0	0	0	0	0	0	0	0		0	0	0	0	0	0	0	0	0	0
Lacticaseibacillus (FN667294.1.1506)	0	0		0	1	0	0	0	0	0	0	0	0	0	0	0	1		1	0	0	0	0	0	0	0	0	2	0	0	0	0	0	0	0	2	0	0		0	0	0	0	0	0	11	0	0	0
Ligilactobacillus (AX002996.1.1379)	2	0		51	12	0	0	0	0	0	0	0	0	0	0	0	0		0	0	0	0	0	0	0	0	0	0	0	0	0	0	0	0	0	0	0	0		0	0	0	0	0	0	0	0	0	0
Trichococcus (GU356295.1.1429)	50	5		9	1	0	0	0	0	0	0	0	0	0	0	0	0		0	0	0	0	0	0	0	0	0	0	0	0	0	0	0	0	0	0	0	0		0	0	0	0	0	0	0	0	0	0
Oscillospira (New.CleanUp.ReferenceOTU7711)	7	16		27	15	0	0	0	0	0	0	0	0	0	0	0	0		0	0	0	0	0	0	0	0	0	0	0	0	0	0	0	0	0	0	0	0		0	0	0	0	0	0	0	0	0	0
Butyrivibrio (New.CleanUp.ReferenceOTU18709)	0	0		0	0	0	0	0	0	0	0	0	0	0	2	2	0		2	2	3	2	2	2	3	3	4	1	2	8	1	6	0	0	7	1	4	0		1	0	0	0	1	4	0	0	0	0
Acetobacter (KM100595.1.1402)	0	0		1	3	0	0	1	3	2	2	0	0	0	1	0	0		0	4	1	1	0	0	3	1	3	1	0	2	0	1	0	0	0	1	0	0		0	0	2	0	1	0	3	0	0	1
Lacticaseibacillus (AB608051.1.1488)	0	0		0	1	1	0	6	17	3	13	2	11	1	2	2	0		0	0	0	0	0	0	0	0	0	2	0	0	0	0	0	0	0	0	0	0		0	0	0	0	0	0	0	0	0	0
Lacticaseibacillus (JN039359.1.1492)	0	0		0	0	0	0	0	0	0	0	0	0	0	0	0	0		0	0	0	0	0	0	1	1	1	0	2	0	1	1	0	3	1	2	3	1		0	0	2	0	0	0	2	1	3	1
Lactiplantibacillus (AB371712.1.1549)	0	0		0	1	0	0	0	0	0	0	0	0	0	0	0	0		0	0	0	0	0	0	0	0	0	0	0	0	0	0	0	0	0	0	0	0		7	0	1	1	2	2	0	0	0	0
Lactobacillus (HM218870.1.1527)	0	0		0	0	2	0	2	7	7	7	0	1	0	1	1	3		2	0	0	0	0	0	0	0	2	1	0	0	0	0	0	2	0	4	0	0		5	3	2	0	0	0	0	0	0	2
Coriobacteriaceae (New.CleanUp.ReferenceOTU1757)	0	0		0	0	0	0	0	2	0	0	0	0	0	0	0	1		0	0	1	1	1	2	3	0	4	1	4	2	6	0	6	6	3	3	3	14		0	0	0	0	0	0	0	0	0	0
p-2534-18B5 (New.CleanUp.ReferenceOTU18254)	23	34		3	4	0	0	0	0	0	0	0	0	0	0	0	0		0	0	0	0	0	0	0	0	0	0	0	0	0	0	0	0	0	0	0	0		0	0	0	0	0	0	0	0	0	0
Acetobacter (GU205100.1.1462)	0	0		0	0	0	1	0	3	0	5	1	1	1	1	0	0		0	1	1	1	0	0	0	0	1	2	1	1	0	2	0	2	0	2	0	0		0	0	2	1	3	0	0	0	0	0
Acinetobacter (JN098518.1.1445)	37	18		8	0	0	0	0	0	0	0	0	0	0	0	0	0		0	0	0	0	0	0	0	0	0	0	0	0	0	0	0	0	0	0	0	0		0	0	0	0	0	0	0	0	0	0
Lacticaseibacillus (MH899376.1.1222)	0	0		0	0	0	0	0	0	0	0	0	0	0	0	0	0		0	0	0	1	0	0	0	0	0	0	1	0	2	0	1	2	1	0	3	1		1	0	4	0	2	3	2	1	2	2
Lactiplantibacillus (MF980714.1.1277)	0	0		0	3	0	0	0	0	0	0	0	0	0	0	0	0		0	0	0	0	0	0	0	0	0	0	0	0	0	0	0	0	0	0	0	0		9	0	0	0	1	1	2	0	0	0
Lactobacillus (AB976545.1.1508)	0	0		0	0	3	5	0	5	6	8	0	0	0	0	0	1		0	0	0	0	0	0	0	0	0	1	0	0	0	0	0	0	0	2	0	0		2	2	1	0	0	0	3	1	3	0
Testudinibacter (KP769857.1.1293)	23	11		26	3	0	0	0	0	0	0	0	0	0	0	0	0		0	0	0	0	0	0	0	0	0	0	0	0	0	0	0	0	0	0	0	0		0	0	0	0	0	0	0	0	0	0
Bacillaceae (New.CleanUp.ReferenceOTU34648)	0	0		0	0	0	0	0	0	0	0	0	0	0	0	0	0		0	0	0	0	0	0	0	0	0	0	0	0	0	0	0	0	0	0	0	0		0	0	0	0	0	0	0	0	0	0
Candidatus Accumulibacter (HQ158730.1.1499)	33	13		14	2	0	0	0	0	0	0	0	0	0	0	0	0		0	0	0	0	0	0	0	0	0	0	0	0	0	0	0	0	0	0	0	0		0	0	0	0	0	0	0	0	0	0
Clostridium sensu stricto 1 (KF073351.1.1353)	0	0		0	1	0	0	0	0	0	0	0	0	0	0	0	0		0	0	0	0	0	0	0	0	0	0	0	0	0	0	0	0	0	0	0	0		0	0	0	14	0	0	0	0	0	0
Lactiplantibacillus (FJ868762.1.1234)	0	0		0	0	0	0	0	0	0	0	0	1	0	0	0	0		0	0	0	0	0	0	0	0	0	0	0	0	0	0	0	0	0	0	0	0		11	0	0	0	2	1	0	0	0	0
Nannocystis (HM275877.1.1350)	34	28		0	0	0	0	0	0	0	0	0	0	0	0	0	0		0	0	0	0	0	0	0	0	0	0	0	0	0	0	0	0	0	0	0	0		0	0	0	0	0	0	0	0	0	0
Prevotella (JQ072759.1.1397)	29	11		22	0	0	0	0	0	0	0	0	0	0	0	0	0		0	0	0	0	0	0	0	0	0	0	0	0	0	0	0	0	0	0	0	0		0	0	0	0	0	0	0	0	0	0
Pseudoramibacter_Eubacterium (New.CleanUp.ReferenceOTU2846)	0	0		0	0	0	0	0	0	0	0	0	0	0	0	0	1		2	2	1	0	0	0	0	0	0	0	5	0	3	0	3	2	0	0	4	1		0	3	0	0	0	0	0	0	0	0
Clostridiaceae (New.CleanUp.ReferenceOTU8148)	0	10		2	50	0	0	0	0	0	0	0	0	0	0	0	0		0	0	0	0	0	0	0	0	0	0	0	0	0	0	0	0	0	0	0	0		0	0	0	0	0	0	0	0	0	0
Pediococcus (New.CleanUp.ReferenceOTU38338)	0	0		0	0	0	3	1	0	3	1	1	3	0	2	2	3		0	0	1	0	0	0	1	0	0	3	2	0	1	0	0	0	0	0	0	3		1	0	1	0	0	5	2	0	2	0
Bacillus (KP670261.1.1514)	0	0		0	0	0	0	0	0	0	0	0	0	0	0	0	0		0	0	0	0	0	0	0	1	0	0	0	0	0	0	0	0	0	0	0	0		0	0	0	0	0	0	0	0	0	0
Lactiplantibacillus (KF479382.1.1338)	0	0		0	1	0	0	0	0	0	0	0	0	0	0	0	0		0	0	0	0	0	0	0	0	0	0	0	0	0	0	0	0	0	1	0	0		11	0	0	0	0	1	0	1	0	0
Limosilactobacillus (EU457947.1.1429)	0	0		0	0	5	9	0	1	0	9	0	0	0	0	0	0		0	0	0	0	0	0	0	0	0	0	0	0	0	0	0	0	0	0	0	0		7	1	0	0	0	0	0	2	6	0
Lactobacillaceae (New.CleanUp.ReferenceOTU398)	0	0		0	0	0	0	0	1	0	1	0	1	0	1	0	6		0	0	0	0	0	0	0	0	0	0	0	0	0	0	0	0	0	0	0	1		0	0	0	1	0	0	11	0	3	2
Lactobacillus (New.CleanUp.ReferenceOTU20078)	0	0		0	0	0	0	0	0	0	0	0	0	0	0	0	0		0	0	0	0	0	1	2	0	1	2	0	0	1	0	0	2	4	0	2	1		0	0	2	0	1	1	1	1	1	0
Acetobacter (AJ419842.1.1444)	0	0		1	0	1	1	0	1	0	1	0	2	0	0	1	0		0	0	0	0	0	0	0	0	0	0	0	0	0	0	0	0	0	0	1	0		0	1	0	0	0	0	0	0	0	0
Acetobacter (MH191217.1.1367)	0	0		0	2	0	0	0	5	0	1	1	0	3	0	0	0		0	1	1	1	3	1	2	1	0	1	1	0	1	0	0	0	0	0	0	0		0	1	1	1	1	0	1	1	1	0
Corynebacterium (HM165487.1.1443)	0	0		0	2	1	0	0	0	0	0	0	0	0	0	0	0		0	0	0	0	0	0	0	0	0	0	0	0	0	0	0	0	0	0	0	0		0	0	0	0	0	0	0	0	0	0
Dialister (EU234140.1.1532)	0	0		0	0	25	35	0	0	0	0	0	0	0	0	0	0		0	0	0	0	0	0	0	0	0	0	0	0	0	0	0	0	0	0	0	0		0	0	0	0	0	0	0	0	0	0
Gemmobacter (JN104393.1.1404)	26	17		13	3	0	0	0	0	0	0	0	0	0	0	0	0		0	1	0	0	0	0	0	0	0	0	0	0	0	0	0	0	0	0	0	0		0	0	0	0	0	0	0	0	0	0
Lacticaseibacillus (KU315077.1.1514)	0	0		0	0	0	0	0	0	0	0	0	0	0	0	0	0		0	0	1	0	0	0	0	0	1	2	2	1	3	1	0	1	1	1	2	0		0	0	0	0	2	0	1	1	1	1
Lacticaseibacillus (KM096596.1.1418)	0	0		0	0	0	0	0	0	0	0	0	0	0	0	0	0		0	0	1	0	0	0	0	0	2	1	1	1	2	0	1	0	0	1	2	2		1	1	0	0	0	1	0	1	2	5
Lactobacillus (New.CleanUp.ReferenceOTU23828)	0	0		0	0	0	0	0	0	0	0	0	0	0	0	1	4		1	0	2	0	0	0	0	0	0	0	0	0	0	0	0	0	0	0	0	0		0	0	0	0	0	0	36	0	5	0
Pediococcus (New.CleanUp.ReferenceOTU34398)	0	0		0	0	0	0	0	0	0	0	0	0	0	0	0	0		0	0	0	0	0	0	1	0	0	2	2	1	0	1	0	0	0	0	0	0		3	2	3	1	0	2	1	0	1	1
Acetobacter (HQ232765.1.1496)	0	0		0	0	0	0	0	0	0	0	0	0	0	0	0	0		0	0	0	0	0	0	0	0	0	0	0	0	0	0	0	0	0	0	0	0		0	0	0	0	0	0	0	0	0	0
Aeromonas (JN106381.1.1452)	35	21		3	0	0	0	0	0	0	0	0	0	0	0	0	0		0	0	0	0	0	0	0	0	0	0	0	0	0	0	0	0	0	0	0	0		0	0	0	0	0	0	0	0	0	0
Komagataeibacter (EU096235.1.1450)	0	0		1	0	1	3	1	0	0	2	0	1	1	0	0	0		0	1	1	2	0	0	1	0	0	0	3	1	0	3	0	1	0	0	0	0		0	1	4	1	3	0	1	0	0	0
Lacticaseibacillus (HM188410.1.1487)	0	0		0	0	0	0	0	0	0	0	0	0	0	0	0	0		0	0	1	0	1	0	1	0	0	1	1	0	0	0	2	3	1	1	1	0		0	0	3	0	0	2	0	0	0	1
Lacticaseibacillus (MF506844.1.1491)	0	0		0	0	0	0	0	0	0	0	0	0	0	0	0	0		0	0	0	0	0	0	0	1	0	4	0	0	2	1	2	2	2	0	1	2		1	0	2	0	0	0	3	2	1	1
Lacticaseibacillus (JQ301797.1.1526)	0	0		0	0	0	0	0	0	0	0	0	0	0	0	0	0		0	1	1	1	1	0	0	0	1	0	2	4	0	1	1	0	0	1	0	0		0	2	1	0	0	4	0	3	2	2
Lacticaseibacillus (MF611843.1.1292)	0	0		0	0	0	0	0	0	0	0	0	0	0	0	0	0		0	1	0	1	0	0	1	1	0	0	1	0	0	0	5	2	0	0	1	2		0	0	1	0	0	0	0	4	0	0
Lactobacillus (EF653406.1.1489)	0	0		0	0	0	8	2	2	4	5	0	0	0	0	0	4		2	1	0	0	0	0	0	0	0	2	0	0	0	0	0	0	0	1	0	0		6	0	3	0	0	0	2	2	0	0
Lactococcus (MF369939.1.1403)	1	0		0	0	40	12	6	0	0	0	0	0	0	0	0	0		0	0	0	0	0	0	0	0	0	0	0	0	0	0	0	0	0	0	0	0		0	0	0	0	0	0	0	0	0	0
Microbacterium (KU221447.1.1446)	0	0		0	0	0	0	0	0	0	0	0	0	0	0	0	0		0	0	0	0	0	0	0	0	0	0	0	0	0	0	0	0	0	0	0	0		0	0	0	0	0	0	0	0	0	0
Prevotella_9 (FJ535140.1.1494)	13	15		23	8	0	0	0	0	0	0	0	0	0	0	0	0		0	0	0	0	0	0	0	0	0	0	0	0	0	0	0	0	0	0	0	0		0	0	0	0	0	0	0	0	0	0
Neisseriaceae (New.ReferenceOTU13)	30	23		5	1	0	0	0	0	0	0	0	0	0	0	0	0		0	0	0	0	0	0	0	0	0	0	0	0	0	0	0	0	0	0	0	0		0	0	0	0	0	0	0	0	0	0
[Mogibacteriaceae] (New.ReferenceOTU169)	0	0		0	0	0	0	0	1	4	2	0	2	0	0	0	0		1	0	0	0	0	0	0	0	0	1	1	0	2	1	3	8	0	0	1	0		0	2	0	0	4	0	0	0	0	2
[Mogibacteriaceae] (New.ReferenceOTU166)	0	0		0	0	0	0	2	2	4	0	0	1	0	0	0	0		2	2	0	1	1	0	0	0	0	1	1	0	3	0	1	4	0	5	1	0		0	5	0	0	1	1	0	0	0	2
Lactobacillus (New.CleanUp.ReferenceOTU31116)	0	0		0	0	0	0	4	0	5	10	0	1	0	0	0	7		3	0	0	0	0	0	0	0	0	1	0	0	0	0	0	0	0	0	0	1		1	11	0	0	1	1	0	3	2	0
Limnohabitans (New.CleanUp.ReferenceOTU41360)	39	19		1	0	0	0	0	0	0	0	0	0	0	0	0	0		0	0	0	0	0	0	0	0	0	0	0	0	0	0	0	0	0	0	0	0		0	0	0	0	0	0	0	0	0	0
Lacticaseibacillus (KJ914550.1.1427)	0	0		0	0	0	0	0	0	0	0	0	0	0	0	0	0		0	0	0	0	0	0	0	2	3	0	1	0	1	1	0	1	1	3	1	1		1	0	0	0	1	1	1	1	0	0
Lacticaseibacillus (KU315405.1.1473)	0	0		0	0	0	0	0	0	0	0	0	0	0	0	0	2		1	0	0	0	0	0	0	0	0	1	4	2	1	2	2	3	1	0	0	0		1	2	1	0	1	1	0	2	4	1
Limosilactobacillus (AJ422033.1.1527)	0	0		1	1	12	20	0	0	2	1	0	0	0	0	0	0		0	0	0	0	0	0	0	0	0	0	0	0	0	0	0	0	0	0	0	0		1	0	0	0	0	0	0	6	4	0
Roseburia (HL283140.12.1390)	1	2		0	55	0	0	0	0	0	0	0	0	0	0	0	0		0	0	0	0	0	0	0	0	0	0	0	0	0	0	0	0	0	0	0	0		0	0	0	0	0	0	0	0	0	0
Rummeliibacillus (AB271739.1.1475)	0	0		0	0	0	0	1	0	0	0	0	0	0	0	0	0		0	0	0	0	0	0	0	0	0	0	0	0	0	0	0	0	0	0	0	0		0	0	0	0	0	0	0	0	0	0
uncultured (KC836010.1.1492)	28	18		11	1	0	0	0	0	0	0	0	0	0	0	0	0		0	0	0	0	0	0	0	0	0	0	0	0	0	0	0	0	0	0	0	0		0	0	0	0	0	0	0	0	0	0
Lactobacillus (New.CleanUp.ReferenceOTU1523)	0	0		0	0	2	2	0	4	3	4	0	0	0	3	0	4		3	0	0	0	1	0	0	2	0	1	0	0	0	0	0	0	0	1	0	0		7	1	0	0	0	0	1	3	0	0
Treponema (New.CleanUp.ReferenceOTU9091)	14	34		4	6	0	0	0	0	0	0	0	0	0	0	0	0		0	0	0	0	0	0	0	0	0	0	0	0	0	0	0	0	0	0	0	0		0	0	0	0	0	0	0	0	0	0
Bacillus (New.CleanUp.ReferenceOTU9440)	0	0		0	0	0	0	0	0	0	0	0	0	0	0	0	0		0	0	0	0	0	0	0	0	0	0	0	0	0	0	0	0	0	0	0	0		0	0	0	0	0	0	0	0	0	0
Flavobacterium (JN225962.1.1375)	14	36		6	1	0	0	0	0	0	0	0	0	0	0	0	0		0	0	0	0	0	0	0	0	0	0	0	0	0	0	0	0	0	0	0	0		0	0	0	0	0	0	0	0	0	0
Lacticaseibacillus (JQ979052.1.1328)	0	0		0	0	0	0	0	0	0	0	0	1	0	0	1	0		0	0	0	0	0	0	0	1	0	0	0	0	1	0	1	1	2	1	3	2		0	1	2	0	0	4	0	2	2	1
Lactiplantibacillus (MF996769.1.1553)	0	0		0	0	0	0	0	0	0	0	0	0	0	0	0	0		0	0	0	0	0	0	0	0	0	0	0	0	0	0	0	0	0	0	0	0		7	0	2	0	0	2	0	0	0	0
Lactiplantibacillus (KX538909.1.1225)	0	0		0	1	0	0	0	0	0	0	0	0	0	0	0	0		0	0	0	0	0	0	0	0	0	0	0	0	0	0	0	0	0	0	0	0		9	0	0	0	0	1	0	0	1	0
Lactiplantibacillus (KT025848.1.1490)	0	0		0	1	0	0	0	1	0	0	0	0	0	0	0	0		0	0	0	0	0	0	0	0	0	0	0	0	0	0	0	0	0	0	0	0		14	0	1	0	0	0	0	0	0	0
Lactobacillus (FN667424.1.1495)	0	0		0	0	1	0	2	3	7	8	0	0	0	0	0	4		0	0	0	0	0	0	0	0	0	2	0	0	0	0	0	2	0	2	0	0		2	1	3	0	0	2	1	0	2	0
Prevotella (JQ072113.1.1391)	34	17		6	0	0	0	0	0	0	0	0	0	0	0	0	0		0	0	0	0	0	0	0	0	0	0	0	0	0	0	0	0	0	0	0	0		0	0	0	0	0	0	0	0	0	0
Ruminococcus (CU923419.1.1335)	34	16		1	6	0	0	0	0	0	0	0	0	0	0	0	0		0	0	0	0	0	0	0	0	0	0	0	0	0	0	0	0	0	0	0	0		0	0	0	0	0	0	0	0	0	0
NS9 marine group (LN570042.1.1379)	15	32		6	4	0	0	0	0	0	0	0	0	0	0	0	0		0	0	0	0	0	0	0	0	0	0	0	0	0	0	0	0	0	0	0	0		0	0	0	0	0	0	0	0	0	0
Companilactobacillus (CP012034.1756163.1757744)	0	0		0	0	0	0	1	1	0	0	0	0	1	1	2	4		0	0	0	0	0	0	0	0	1	1	0	0	0	0	0	0	0	1	0	0		0	0	0	0	0	0	2	1	3	2
Lacticaseibacillus (MF155762.1.1430)	0	0		0	0	0	0	0	0	0	0	0	0	0	0	0	0		0	0	0	0	0	0	0	1	2	1	1	0	0	1	1	0	0	1	1	2		1	0	1	0	0	2	1	0	2	1
Lacticaseibacillus (HM125048.1.1531)	0	0		0	0	0	0	0	0	0	0	0	0	0	0	0	0		0	0	0	0	0	0	0	2	0	2	2	3	2	2	2	1	0	0	0	1		1	3	0	0	0	2	0	1	0	0
Lacticaseibacillus (MH400162.1.1200)	0	0		0	0	0	0	0	0	0	0	0	0	0	0	0	0		0	0	0	0	0	0	1	1	1	3	2	1	3	0	2	1	1	0	2	2		1	0	0	0	0	0	1	1	0	3
Lactiplantibacillus (MF369951.1.1423)	0	0		0	1	0	0	0	0	0	0	0	0	0	0	0	0		0	0	0	0	0	0	0	0	0	0	0	0	0	0	0	0	0	0	1	0		9	1	0	0	1	1	0	0	0	0
Lactiplantibacillus (KX611571.1.1435)	0	0		0	0	0	0	0	0	0	0	0	0	0	0	0	0		0	0	0	0	0	0	0	0	0	0	0	0	0	0	0	0	0	0	0	0		5	1	0	0	1	2	0	0	0	0
Mycobacterium (X52921.1.1449)	1	14		2	39	0	0	0	0	0	0	0	0	0	0	0	0		0	0	0	0	0	0	0	0	0	0	0	0	0	0	0	0	0	0	0	0		0	0	0	0	0	0	0	0	0	0
Pseudarcobacter (FJ946551.1.1290)	13	38		2	3	0	0	0	0	0	0	0	0	0	0	0	0		0	0	0	0	0	0	0	0	0	0	0	0	0	0	0	0	0	0	0	0		0	0	0	0	0	0	0	0	0	0
Lachnospiraceae (New.ReferenceOTU72)	0	0		0	0	0	0	0	0	0	0	0	0	0	2	3	6		12	1	1	1	1	2	2	1	0	2	3	0	1	1	2	1	1	0	3	0		0	0	0	0	3	6	0	0	0	0
Rhodospirillaceae (New.CleanUp.ReferenceOTU10851)	27	18		10	1	0	0	0	0	0	0	0	0	0	0	0	0		0	0	0	0	0	0	0	0	0	0	0	0	0	0	0	0	0	0	0	0		0	0	0	0	0	0	0	0	0	0
Lacticaseibacillus (MH714772.1.1474)	0	0		0	0	0	0	0	0	0	0	0	0	0	0	0	0		0	0	0	0	0	0	0	2	0	2	0	1	2	0	3	0	0	0	1	3		0	0	2	0	0	0	1	2	1	2
Lactiplantibacillus (KJ872841.1.1392)	0	0		0	1	1	0	0	0	0	0	0	0	0	0	0	0		0	0	0	0	0	0	0	0	0	0	0	0	0	0	0	0	0	0	0	0		5	0	0	0	0	2	0	0	0	0
Lactiplantibacillus (KM495869.1.1499)	0	0		0	1	1	0	0	0	0	0	0	0	0	0	0	0		0	0	0	0	0	0	0	0	0	0	0	0	0	0	0	0	0	0	0	0		9	0	0	0	0	3	0	0	0	0
Lactiplantibacillus (KY947640.1.1250)	0	0		0	1	0	0	0	0	0	0	0	0	0	0	0	0		0	0	0	0	0	0	0	0	0	0	0	0	0	0	0	0	0	0	0	0		6	1	0	0	0	1	0	0	1	0
Megasphaera (DQ905664.1.1533)	0	0		34	21	0	0	0	0	0	0	0	0	0	0	0	0		0	0	0	0	0	0	0	0	0	0	0	0	0	0	0	0	0	0	0	0		0	0	0	0	0	0	0	0	0	0
Pediococcus (KF673544.1.1477)	0	0		0	0	0	0	0	1	1	2	0	0	0	1	1	2		0	1	2	0	0	0	0	0	0	3	2	0	1	0	0	1	0	0	0	0		3	1	0	1	2	1	3	0	0	0
Tetrasphaera (AB030911.1.1443)	17	12		19	7	0	0	0	0	0	0	0	0	0	0	0	0		0	0	0	0	0	0	0	0	0	0	0	0	0	0	0	0	0	0	0	0		0	0	0	0	0	0	0	0	0	0
Thauera (AJ315678.1.1511)	35	16		3	1	0	0	0	0	0	0	0	0	0	0	0	0		0	0	0	0	0	0	0	0	0	0	0	0	0	0	0	0	0	0	0	0		0	0	0	0	0	0	0	0	0	0
uncultured (KJ615115.1.1294)	13	14		23	5	0	0	0	0	0	0	0	0	0	0	0	0		0	0	0	0	0	0	0	0	0	0	0	0	0	0	0	0	0	0	0	0		0	0	0	0	0	0	0	0	0	0
Prevotella (New.CleanUp.ReferenceOTU7650)	25	5		24	1	0	0	0	0	0	0	0	0	0	0	0	0		0	0	0	0	0	0	0	0	0	0	0	0	0	0	0	0	0	0	0	0		0	0	0	0	0	0	0	0	0	0
Lactobacillus (New.CleanUp.ReferenceOTU11606)	0	0		0	0	2	1	4	5	1	7	0	0	0	1	0	4		3	0	0	0	0	0	0	1	0	1	0	0	0	0	0	0	0	4	0	0		2	0	4	0	0	0	2	0	2	1
Dialister (New.CleanUp.ReferenceOTU15304)	0	0		0	0	8	6	9	1	0	0	3	2	14	6	6	0		0	0	0	0	0	0	0	0	0	0	0	0	0	0	0	0	0	0	0	0		0	0	0	0	0	0	0	0	0	0
Acinetobacter (JQ723709.1.1434)	25	24		5	0	0	0	0	0	0	0	0	0	0	0	0	0		0	0	0	0	0	0	0	0	0	0	0	0	0	0	0	0	0	0	0	0		0	0	0	0	0	0	0	0	0	0
Lactiplantibacillus (MH924305.1.1200)	0	0		0	2	0	0	0	0	0	0	0	0	0	0	0	0		0	0	0	0	0	0	0	0	0	0	0	0	0	0	0	0	0	0	0	0		7	1	0	0	0	3	0	0	0	0
Lactiplantibacillus (MH212361.1.1420)	0	0		0	1	0	0	0	0	0	0	0	0	0	0	0	0		0	0	0	0	0	0	0	0	0	0	0	0	0	0	0	0	0	0	0	0		9	0	1	0	1	1	0	0	0	0
Mitsuokella (JN245848.1.1527)	0	0		0	0	0	0	27	20	0	0	5	0	1	0	0	1		0	0	0	0	0	0	0	0	0	0	0	0	0	0	0	0	0	0	0	0		0	0	0	0	0	0	0	0	0	0
Pediococcus (KC454282.1.1478)	0	0		0	0	0	0	0	1	5	1	0	2	0	0	3	1		1	0	2	2	0	0	1	0	1	3	1	1	0	0	0	1	0	0	0	0		1	0	1	0	1	2	1	0	0	0
Coriobacteriaceae (New.ReferenceOTU196)	0	0		0	0	0	0	1	1	0	0	0	5	0	3	0	0		2	0	1	1	0	0	0	0	1	0	1	0	1	0	4	1	0	1	1	4		0	3	0	0	1	1	0	0	0	1
Unassigned (New.CleanUp.ReferenceOTU35539)	29	25		0	0	0	0	0	0	0	0	0	0	0	0	0	0		0	0	0	0	0	0	0	0	0	0	0	0	0	0	0	0	0	0	0	0		0	0	0	0	0	0	0	0	0	0
[Eubacterium] nodatum group (AB298740.1.1465)	6	36		6	4	1	0	0	0	0	0	0	0	0	0	0	0		0	0	0	0	0	0	0	0	0	0	0	0	0	0	0	0	0	0	0	0		0	0	0	0	0	0	0	0	0	0
Acetobacter (AB032351.1.1443)	0	0		0	0	0	0	0	1	1	4	1	1	0	1	0	0		0	3	1	1	1	1	1	1	0	1	0	2	2	1	0	0	0	0	0	0		0	0	2	0	1	0	0	3	1	3
Acetobacter (AJ419840.1.1440)	0	0		0	1	0	0	0	0	0	0	0	0	0	0	0	0		0	0	0	0	0	0	0	0	0	0	0	0	0	0	1	0	0	0	0	0		0	0	0	0	0	0	0	0	0	0
Bacillus (FN667338.1.1500)	0	0		0	0	0	0	0	0	0	0	0	0	0	0	0	0		0	0	0	0	0	0	0	0	0	0	0	0	0	0	0	0	0	0	0	0		0	0	0	0	0	0	0	0	0	0
Enterococcus (MF369838.1.1464)	7	0		10	7	1	0	0	0	0	0	0	0	0	0	0	0		0	0	0	0	0	0	0	0	0	0	0	0	0	0	0	0	0	0	0	0		0	0	0	0	0	0	0	0	0	0
Lacticaseibacillus (MH997756.1.1381)	0	0		0	0	0	0	0	0	0	0	0	0	0	0	0	0		0	0	3	0	0	0	1	3	0	0	0	1	1	1	1	0	2	0	1	2		2	1	0	0	1	0	0	0	3	1
Lactiplantibacillus (KX538915.1.1424)	0	0		0	0	0	0	0	1	0	0	0	0	0	0	0	0		0	0	0	0	0	0	0	0	0	0	0	0	0	0	0	0	0	0	0	0		2	0	0	0	2	3	0	0	1	0
Lactobacillus (AM183100.1.1483)	0	0		0	0	1	0	2	6	2	0	0	1	1	1	0	2		0	0	0	0	0	0	0	1	1	3	0	0	0	0	0	0	0	3	0	0		3	1	1	0	0	0	2	1	4	2
Pediococcus (AM709786.1.1492)	0	0		0	0	0	0	1	0	0	3	0	0	0	1	1	0		1	0	0	0	0	0	0	2	0	1	2	1	0	0	0	1	0	1	0	0		1	1	0	0	0	0	1	0	2	0
Acetobacter (New.CleanUp.ReferenceOTU26644)	0	0		1	5	0	0	0	4	2	1	1	0	0	0	0	0		3	11	0	0	0	0	1	1	0	0	0	1	0	0	0	0	1	1	1	0		0	0	0	0	0	0	0	0	0	0
Acetobacteraceae (New.CleanUp.ReferenceOTU27108)	0	0		5	3	1	0	0	6	2	4	0	0	1	0	0	0		4	9	0	0	0	1	0	0	0	0	0	0	0	0	1	0	0	0	0	3		0	0	0	0	0	0	0	2	0	1
Lactobacillaceae (New.CleanUp.ReferenceOTU29140)	0	0		0	0	0	0	0	0	0	0	0	0	0	0	0	0		0	0	0	0	0	0	0	0	0	0	0	0	0	0	0	0	1	0	0	0		0	0	0	0	2	0	0	0	0	0
Clostridium sensu stricto 1 (CP014331.3030927.3032437)	0	0		0	0	0	0	0	0	0	0	0	0	0	0	0	0		0	0	0	0	0	0	0	0	0	0	0	0	0	0	0	0	0	0	0	0		0	0	0	10	0	0	0	0	0	0
Desulfomicrobium (EU864486.1.1507)	37	15		0	0	0	0	0	0	0	0	0	0	0	0	0	0		0	0	0	0	0	0	0	0	0	0	0	0	0	0	0	0	0	0	0	0		0	0	0	0	0	0	0	0	0	0
Lacticaseibacillus (MF611802.1.1476)	0	0		0	0	0	0	0	0	0	0	0	0	0	0	0	0		0	0	0	1	0	0	0	0	3	2	1	1	2	1	3	0	1	0	0	1		0	1	0	0	3	0	0	1	0	4
Lacticaseibacillus (JQ712028.1.1499)	0	0		0	0	0	0	0	0	0	0	0	0	0	0	0	0		0	0	0	0	0	0	0	0	0	2	2	1	3	2	1	1	2	1	0	1		1	0	2	0	0	1	0	1	2	0
Limosilactobacillus (DQ288684.1.1556)	0	0		0	0	5	21	1	0	1	5	0	0	0	0	0	1		0	0	0	0	0	0	0	0	0	0	0	0	0	0	0	0	0	0	0	0		2	1	0	0	0	0	0	1	1	0
Sphingobium (LN875362.1.1409)	12	19		14	7	0	0	0	0	0	0	0	0	0	0	0	0		0	0	0	0	0	0	0	0	0	0	0	0	0	0	0	0	0	0	0	0		0	0	0	0	0	0	0	0	0	0
Tolumonas (X92889.1.1416)	28	21		3	0	0	0	0	0	0	0	0	0	0	0	0	0		0	0	0	0	0	0	0	0	0	0	0	0	0	0	0	0	0	0	0	0		0	0	0	0	0	0	0	0	0	0
Acetobacter (New.ReferenceOTU190)	0	0		0	0	0	0	0	1	0	1	0	0	0	0	0	0		0	0	0	0	0	0	0	0	0	0	0	0	0	0	0	0	0	0	0	2		0	0	1	0	0	0	0	0	0	0
Lacticaseibacillus (DI187114.1.1389)	0	0		0	0	0	0	0	0	0	0	0	0	0	0	0	0		0	0	0	0	0	0	0	0	0	2	0	0	4	0	0	2	1	1	0	1		0	1	3	0	0	1	0	0	1	0
Lacticaseibacillus (MH899311.1.1237)	0	0		0	0	0	0	0	0	0	0	0	0	0	0	0	0		1	0	0	0	0	0	0	3	3	1	1	1	3	2	2	0	0	0	1	0		0	1	1	0	3	1	1	0	0	0
Lacticaseibacillus (KR265314.1.1333)	0	0		0	0	0	0	0	0	0	0	0	1	0	0	0	1		0	0	0	0	0	0	0	0	2	1	1	0	1	0	0	2	0	1	1	1		2	0	1	0	0	3	1	0	3	2
Lactiplantibacillus (LC028926.1.1551)	0	0		0	0	0	0	0	0	0	0	0	0	0	0	0	0		0	0	0	0	0	0	0	0	0	0	0	0	0	0	0	0	0	0	0	0		10	1	0	0	1	1	0	0	0	0
Lactiplantibacillus (MF446939.1.1376)	0	0		0	2	1	0	0	0	0	0	0	0	0	0	0	0		0	0	0	0	0	0	0	0	0	0	0	0	0	0	0	0	0	0	0	0		4	0	0	0	0	3	0	0	0	0
Lautropia (AB247482.1.1492)	43	4		4	0	0	0	0	0	0	0	0	0	0	0	0	0		0	0	0	0	0	0	0	0	0	0	0	0	0	0	0	0	0	0	0	0		0	0	0	0	0	0	0	0	0	0
Loigolactobacillus (JN175330.1.1500)	0	0		34	16	0	0	0	0	0	0	1	0	0	0	0	0		0	0	0	0	0	0	0	0	0	0	0	0	0	0	0	0	0	0	0	0		0	0	0	0	0	0	0	0	0	0
Pseudoramibacter (AB507603.1.1518)	0	0		0	0	0	0	0	0	0	0	0	0	0	0	0	0		2	0	0	1	1	0	0	0	0	0	0	0	4	0	2	1	0	2	2	6		0	2	1	0	0	0	0	0	1	0
Selenomonas (GQ480034.1.1523)	1	3		29	18	0	0	0	0	0	0	0	0	0	0	0	0		0	0	0	0	0	0	0	0	0	0	0	0	0	0	0	0	0	0	0	0		0	0	0	0	0	0	0	0	0	0
Pediococcus (New.ReferenceOTU74)	0	0		0	3	0	0	0	0	0	0	0	0	0	0	0	6		4	0	0	0	1	0	0	0	0	2	0	0	0	0	0	0	0	0	0	1		3	0	4	1	0	0	2	0	1	0
Unassigned (New.CleanUp.ReferenceOTU34703)	23	9		18	0	1	0	0	0	0	0	0	0	0	0	0	0		0	0	0	0	0	0	0	0	0	0	0	0	0	0	0	0	0	0	0	0		0	0	0	0	0	0	0	0	0	0
Acidovorax (KC633499.1.1493)	28	16		6	0	0	0	0	0	0	0	0	0	0	0	0	0		0	0	0	0	0	0	0	0	0	0	0	0	0	0	0	0	0	0	0	0		0	0	0	0	0	0	0	0	0	0
Clostridium sensu stricto 1 (KX984117.1.1262)	0	0		0	0	0	0	0	0	0	0	0	0	0	0	0	0		0	0	0	0	0	0	0	0	0	0	0	0	0	0	0	0	0	0	0	0		0	0	0	14	0	0	0	0	0	0
Enterobacter (AB004691.1.1449)	11	16		5	2	15	1	0	0	0	0	0	0	0	0	0	0		0	0	0	0	0	0	0	0	0	0	0	0	0	0	0	0	0	0	0	0		0	0	0	0	0	0	0	0	0	0
Megasphaera (JQ072109.1.1385)	25	4		21	0	0	0	0	0	0	0	0	0	0	0	0	0		0	0	0	0	0	0	0	0	0	0	0	0	0	0	0	0	0	0	0	0		0	0	0	0	0	0	0	0	0	0
Paenibacillus (JN052146.1.1326)	0	0		0	0	0	0	0	0	0	0	0	0	0	0	0	0		0	0	0	0	0	0	0	0	0	0	0	0	0	0	0	0	0	0	0	0		0	0	0	0	0	0	0	0	0	0
Pediococcus (KF060272.1.1514)	0	0		0	0	0	0	0	2	2	1	1	1	0	2	1	2		1	2	1	0	0	0	0	0	0	2	2	0	0	0	0	1	0	0	0	0		2	3	1	0	0	0	1	0	1	0
Sulfurospirillum (U85964.1.1321)	14	27		3	6	0	0	0	0	0	0	0	0	0	0	0	0		0	0	0	0	0	0	0	0	0	0	0	0	0	0	0	0	0	0	0	0		0	0	0	0	0	0	0	0	0	0
uncultured (EU177720.1.1308)	22	25		3	0	0	0	0	0	0	0	0	0	0	0	0	0		0	0	0	0	0	0	0	0	0	0	0	0	0	0	0	0	0	0	0	0		0	0	0	0	0	0	0	0	0	0
Aneurinibacillus (KJ739787.1.1465)	0	0		0	0	0	0	0	0	0	0	0	0	0	0	0	0		0	0	0	0	0	0	0	0	0	0	0	0	0	0	0	0	0	0	0	0		0	0	0	0	0	0	0	0	0	0
Megamonas (EU778953.1.1414)	1	0		12	36	0	0	0	0	0	0	0	0	0	0	0	0		0	0	0	0	0	0	0	0	0	0	0	0	0	0	0	0	0	0	0	0		0	0	0	0	0	0	0	0	0	0
NK4A214 group (CR933205.2.1278)	0	36		0	12	1	0	0	0	0	0	0	0	0	0	0	0		0	0	0	0	0	0	0	0	0	0	0	0	0	0	0	0	0	0	0	0		0	0	0	0	0	0	0	0	0	0
NK4A214 group (FJ833922.1.1386)	0	43		0	6	0	0	0	0	0	0	0	0	0	0	0	0		0	0	0	0	0	0	0	0	0	0	0	0	0	0	0	0	0	0	0	0		0	0	0	0	0	0	0	0	0	0
Pediococcus (KJ719573.1.1484)	0	0		0	0	0	0	0	0	2	1	1	1	0	3	1	0		1	0	0	0	0	0	0	0	0	1	4	0	0	0	0	1	0	0	0	0		3	0	0	0	0	0	0	0	0	0
Rubrivivax (AY337603.1.1451)	13	17		11	8	0	0	0	0	0	0	0	0	0	0	0	0		0	0	0	0	0	0	0	0	0	0	0	0	0	0	0	0	0	0	0	0		0	0	0	0	0	0	0	0	0	0
uncultured (LK392733.1.1397)	6	39		3	1	0	0	0	0	0	0	0	0	0	0	0	0		0	0	0	0	0	0	0	0	0	0	0	0	0	0	0	0	0	0	0	0		0	0	0	0	0	0	0	0	0	0
Butyrivibrio (New.CleanUp.ReferenceOTU37160)	0	0		0	0	0	0	0	0	0	0	0	0	0	3	1	0		1	3	4	2	1	1	4	0	4	0	2	6	1	4	1	1	2	0	3	1		0	0	0	0	3	1	0	0	0	0
Acetobacter (AB906412.1.1430)	0	0		0	0	0	0	0	0	0	0	0	1	0	0	0	0		0	0	0	0	0	0	0	0	0	0	0	0	0	1	0	0	0	0	0	0		0	0	0	0	0	0	0	1	0	0
Acetobacter (MK041535.1.1362)	0	0		0	1	0	0	1	1	1	1	0	0	0	2	1	0		1	2	1	1	0	0	0	0	0	2	0	1	0	2	0	0	0	1	0	0		0	0	3	0	0	1	1	0	0	0
Anaerosinus (AJ010960.1.1511)	32	16		0	0	0	0	0	0	0	0	0	0	0	0	0	0		0	0	0	0	0	0	0	0	0	0	0	0	0	0	0	0	0	0	0	0		0	0	0	0	0	0	0	0	0	0
Lactiplantibacillus (KX881779.1.1339)	0	0		1	0	0	1	0	0	0	0	0	0	0	0	0	0		0	0	0	0	0	0	0	0	0	0	0	0	0	0	0	0	0	0	0	0		3	0	0	0	0	1	0	0	0	0
Lactiplantibacillus (KU301303.1.1371)	0	0		0	0	0	0	0	0	0	0	0	0	0	0	0	0		0	0	0	0	0	0	0	0	0	0	0	0	0	0	0	0	0	0	0	0		8	0	0	0	1	0	0	0	0	0
Lactiplantibacillus (MG739434.1.1499)	0	0		0	1	0	0	0	0	0	0	0	0	0	1	0	0		0	0	0	0	0	0	0	0	0	0	0	0	0	0	0	0	0	0	0	0		4	0	0	0	0	1	0	0	0	0
Lactobacillus (EU774875.1.1424)	0	0		0	0	1	4	0	0	5	2	0	0	0	0	0	1		1	1	0	0	0	0	0	1	2	3	0	0	0	0	0	0	0	3	0	0		4	0	0	0	1	2	0	1	2	0
Acetobacteraceae (New.ReferenceOTU195)	0	0		0	0	0	0	1	4	0	1	0	1	1	1	0	0		0	0	2	0	1	0	1	0	0	2	2	1	0	2	0	0	0	0	0	0		0	1	4	0	2	0	0	0	0	0
Coriobacteriaceae (New.CleanUp.ReferenceOTU3502)	0	0		0	0	0	0	0	0	0	0	0	1	0	0	1	0		0	0	0	0	1	1	1	1	0	0	1	0	0	0	1	0	0	1	1	1		1	3	0	0	2	3	0	0	1	2
Arcobacter (New.CleanUp.ReferenceOTU22162)	10	35		2	1	0	0	0	0	0	0	0	0	0	0	0	0		0	0	0	0	0	0	0	0	0	0	0	0	0	0	0	0	0	0	0	0		0	0	0	0	0	0	0	0	0	0
Prevotella (New.CleanUp.ReferenceOTU33378)	0	0		0	0	0	0	0	0	0	0	0	0	2	0	0	0		0	0	2	2	1	8	1	1	0	0	0	2	2	1	0	0	2	0	1	2		0	0	0	0	0	0	0	0	0	0
Acetobacter (GQ267957.1.1413)	0	0		0	0	0	0	0	1	0	0	0	0	0	0	0	0		0	0	0	0	0	0	0	0	0	0	0	0	0	0	0	0	0	0	0	0		0	0	0	0	0	0	0	0	0	0
Acidaminococcus (JQ072179.1.1403)	0	0		1	0	0	0	0	0	0	0	0	37	0	2	7	0		0	0	0	0	0	0	0	0	0	0	0	0	0	0	0	0	0	0	0	0		0	0	0	0	0	0	0	0	0	0
Komagataeibacter (HQ232782.1.1489)	0	0		0	0	0	0	0	0	0	0	0	0	0	0	0	0		0	0	0	0	0	0	0	0	0	0	2	0	0	0	0	0	0	0	0	0		0	0	0	0	0	0	0	0	0	0
Lacticaseibacillus (HQ603861.1.1482)	0	0		0	0	0	0	0	0	0	0	0	0	0	0	0	0		0	0	0	0	0	0	0	2	1	1	0	0	0	0	3	0	0	3	0	0		3	0	1	0	0	0	1	2	0	1
Lacticaseibacillus (MH714773.1.1478)	0	0		0	0	0	0	0	0	0	0	0	0	0	0	0	0		0	0	0	0	0	0	0	0	1	2	2	0	0	2	1	1	2	2	1	2		2	2	1	0	0	1	0	0	1	0
Lactiplantibacillus (MF369904.1.1435)	0	0		0	1	0	0	0	0	0	0	0	0	0	0	0	0		0	0	0	0	0	0	0	0	0	0	0	0	0	0	0	0	0	0	0	0		7	0	0	0	0	0	0	0	0	0
Lactobacillus (AB008210.1.1552)	0	0		0	0	0	4	1	3	1	5	0	0	0	1	0	4		0	0	0	0	0	0	0	0	2	0	0	0	0	0	0	0	0	6	1	0		6	0	2	0	0	0	0	1	1	1
Lactobacillus (EF120368.1.1559)	0	0		0	0	0	1	1	1	2	7	0	0	1	1	0	1		1	0	0	0	0	0	0	0	0	3	0	0	0	0	0	1	0	1	0	0		4	0	3	0	0	0	2	1	0	1
Levilactobacillus (KY947615.1.1250)	0	0		1	2	0	0	0	0	0	0	0	0	0	0	0	0		0	0	0	0	0	0	0	0	0	0	0	0	0	0	0	0	0	0	0	0		2	0	0	0	0	0	0	0	0	0
Olsenella (AF371712.1.1443)	0	0		0	0	0	0	7	0	0	0	3	5	1	0	0	0		3	1	0	0	0	0	0	1	1	1	0	0	0	0	1	0	0	3	2	0		1	1	0	0	0	0	0	0	0	1
Pediococcus (KF029505.1.1509)	0	0		0	0	0	1	0	0	1	0	1	2	0	2	2	0		0	0	0	0	0	0	0	0	0	4	1	0	0	0	0	2	0	0	0	1		1	1	1	0	1	1	1	0	0	0
Prevotella_7 (JQ190638.1.1369)	0	1		0	0	0	0	37	9	0	0	0	0	0	0	0	0		0	0	0	0	0	0	0	0	0	0	0	0	0	0	0	0	0	0	0	0		0	0	0	0	0	0	0	0	0	0
Sulfurospirillum (JF789596.1.1501)	7	29		6	5	0	0	0	0	0	0	0	0	0	0	0	0		0	0	0	0	0	0	0	0	0	0	0	0	0	0	0	0	0	0	0	0		0	0	0	0	0	0	0	0	0	0
Lachnospiraceae (New.CleanUp.ReferenceOTU3345)	0	11		35	1	0	0	0	0	0	0	0	0	0	0	0	0		0	0	0	0	0	0	0	0	0	0	0	0	0	0	0	0	0	0	0	0		0	0	0	0	0	0	0	0	0	0
Acetobacterium (EU443246.1.1511)	1	44		0	1	0	0	0	0	0	0	0	0	0	0	0	0		0	0	0	0	0	0	0	0	0	0	0	0	0	0	0	0	0	0	0	0		0	0	0	0	0	0	0	0	0	0
Lacticaseibacillus (JX406746.1.1487)	0	0		0	0	0	0	0	0	0	0	0	0	0	0	0	0		0	0	0	1	0	0	0	1	0	1	2	0	1	0	3	1	0	0	2	0		1	0	1	0	0	2	1	0	0	1
Lactiplantibacillus (JQ046407.1.1482)	0	0		0	0	0	0	0	0	0	0	0	0	0	0	0	0		0	0	0	0	0	0	0	0	0	0	0	0	0	0	0	0	0	0	0	0		4	0	0	0	0	0	0	0	0	0
Lactiplantibacillus (GQ477901.1.1526)	0	0		0	0	0	0	0	0	0	0	0	0	0	0	0	0		0	0	1	2	0	1	0	0	1	1	0	0	3	1	0	1	0	0	2	0		0	0	2	0	0	2	1	1	0	0
Lactiplantibacillus (MH924298.1.1400)	0	0		0	1	0	1	0	0	0	0	0	0	0	0	0	0		0	0	0	0	0	0	0	0	0	0	0	0	0	0	0	0	0	1	0	0		4	0	0	1	0	0	0	0	0	0
Lactobacillus (AJ242968.1.1533)	0	0		0	0	1	4	0	2	5	3	0	0	0	0	1	3		0	0	1	0	0	0	0	0	0	0	0	0	0	0	0	0	0	3	0	1		4	0	3	0	3	0	0	0	3	1
Leptothrix (FM886840.1.1404)	17	25		3	0	0	1	0	0	0	0	0	0	0	0	0	0		0	0	0	0	0	0	0	0	0	0	0	0	0	0	0	0	0	0	0	0		0	0	0	0	0	0	0	0	0	0
Limosilactobacillus (JN175331.1.1502)	0	0		36	10	0	0	0	0	0	0	0	0	0	0	0	0		0	0	0	0	0	0	0	0	0	0	0	0	0	0	0	0	0	0	0	0		0	0	0	0	0	0	0	0	0	0
Pediococcus (AJ305321.1.1569)	0	0		0	0	1	0	1	0	2	1	2	2	0	1	0	4		0	1	1	0	0	0	0	1	0	0	0	0	0	0	0	2	0	1	0	0		0	2	3	0	1	2	2	0	1	0
Pediococcus (AB362985.1.1540)	0	0		0	0	0	0	0	0	0	1	0	0	1	5	0	2		0	1	0	0	0	0	0	0	0	2	1	0	0	0	0	1	0	0	0	0		2	3	0	2	0	3	0	0	1	0
Tolumonas (AB286513.1.1464)	22	23		0	1	0	0	0	0	0	0	0	0	0	0	0	0		0	0	0	0	0	0	0	0	0	0	0	0	0	0	0	0	0	0	0	0		0	0	0	0	0	0	0	0	0	0
Acetobacter (New.CleanUp.ReferenceOTU7238)	0	0		0	0	0	1	0	11	6	3	0	9	2	1	2	0		0	0	0	0	0	0	0	0	0	0	0	0	0	0	0	0	0	0	0	0		0	0	0	0	0	0	0	0	0	0
Acetobacteraceae (New.CleanUp.ReferenceOTU13211)	0	0		0	0	0	0	0	1	1	1	0	2	1	0	0	0		0	0	1	0	1	0	1	0	1	0	1	0	0	4	0	1	1	1	0	0		0	1	1	0	1	0	0	0	2	0
Mitsuokella (New.CleanUp.ReferenceOTU25227)	0	0		0	0	1	0	5	0	0	0	35	0	5	0	0	0		0	0	0	0	0	0	0	0	0	0	0	0	0	0	0	0	0	0	0	0		0	0	0	0	0	0	0	0	0	0
Acetobacter (AB032356.1.1454)	0	0		0	0	0	0	0	1	0	0	0	0	0	0	0	0		0	0	0	0	0	0	0	0	0	0	0	0	0	0	0	0	0	0	0	0		0	0	0	0	0	0	0	0	0	0
Acidovorax (AM084035.1.1497)	26	15		4	0	0	0	0	0	0	0	0	0	0	0	0	0		0	0	0	0	0	0	0	0	0	0	0	0	0	0	0	0	0	0	0	0		0	0	0	0	0	0	0	0	0	0
Acinetobacter (GU356288.1.1403)	21	18		6	0	0	0	0	0	0	0	0	0	0	0	0	0		0	0	0	0	0	0	0	0	0	0	0	0	0	0	0	0	0	0	0	0		0	0	0	0	0	0	0	0	0	0
Aeromonas (KU244023.1.1447)	23	22		0	0	0	0	0	0	0	0	0	0	0	0	0	0		0	0	0	0	0	0	0	0	0	0	0	0	0	0	0	0	0	0	0	0		0	0	0	0	0	0	0	0	0	0
Anaerovibrio (JQ072602.1.1398)	3	4		33	5	0	0	0	0	0	0	0	0	0	0	0	0		0	0	0	0	0	0	0	0	0	0	0	0	0	0	0	0	0	0	0	0		0	0	0	0	0	0	0	0	0	0
Bacteroides (JN873344.1.1474)	7	24		13	1	0	0	0	0	0	0	0	0	0	0	0	0		0	0	0	0	0	0	0	0	0	0	0	0	0	0	0	0	0	0	0	0		0	0	0	0	0	0	0	0	0	0
Incertae Sedis (HG726040.1.1387)	0	0		0	0	0	0	0	0	0	0	0	0	0	0	0	0		0	0	0	0	0	0	0	0	0	0	0	0	0	0	0	0	0	0	0	0		0	0	0	0	0	0	0	0	0	0
Lacticaseibacillus (KP336487.1.1567)	0	0		0	0	0	0	0	0	0	0	0	0	0	0	0	0		0	0	0	0	0	0	0	0	0	1	0	0	0	1	1	0	0	0	2	2		0	0	0	0	1	0	0	2	1	0
Lacticaseibacillus (MH094124.1.1396)	0	0		0	0	0	0	0	0	0	0	0	0	0	0	0	0		0	0	1	1	0	0	0	0	0	2	2	1	1	0	1	0	0	1	2	1		1	0	1	0	0	1	0	1	4	0
Lacticaseibacillus (KU315090.1.1513)	0	0		0	0	0	0	0	0	0	0	0	0	0	0	0	0		0	0	0	0	0	0	0	0	0	0	3	0	0	1	0	0	1	1	1	0		0	1	1	0	0	0	0	2	1	1
Lactiplantibacillus (MF369849.1.1479)	0	0		0	0	0	0	0	0	0	0	0	0	0	0	0	0		0	0	0	0	0	0	0	0	0	0	0	0	0	0	0	0	0	0	0	0		5	1	1	0	0	2	1	2	0	0
Lactiplantibacillus (MG023088.1.1340)	0	0		1	1	0	0	0	0	0	0	0	0	0	0	0	0		0	0	0	0	0	0	0	0	0	0	0	0	0	0	0	0	0	0	0	0		3	1	0	0	1	2	0	0	0	0
Lactiplantibacillus (MF446942.1.1306)	0	0		0	0	0	0	0	0	0	0	0	0	0	0	0	0		0	0	0	0	0	0	0	0	0	0	0	0	0	0	0	0	0	0	1	0		5	0	1	0	2	1	0	1	0	0
Levilactobacillus (AJ422039.1.1518)	0	0		0	1	0	0	0	2	0	0	0	0	0	0	0	0		0	0	0	0	0	0	0	0	0	0	0	0	0	0	0	0	0	2	0	0		0	0	0	0	0	0	0	0	0	0
Novosphingobium (HQ222279.1.1511)	14	4		19	8	0	0	0	0	0	0	0	0	0	0	0	0		0	0	0	0	0	0	0	0	0	0	0	0	0	0	0	0	0	0	0	0		0	0	0	0	0	0	0	0	0	0
Acetobacter (AB470918.1.1460)	0	0		1	1	0	1	1	1	0	2	0	0	0	1	0	0		1	1	0	2	0	0	0	0	0	0	3	1	0	0	1	0	0	0	0	0		0	0	1	2	2	1	2	0	0	2
Acetobacter (HM557069.1.1320)	0	0		0	0	0	0	0	0	0	0	0	0	0	0	0	0		0	0	0	0	0	0	0	0	0	0	1	0	0	0	0	0	0	0	0	0		0	0	0	0	0	0	0	0	0	0
Faecalibacterium (DQ796243.1.1386)	2	3		21	18	0	0	0	0	0	0	0	0	0	0	0	0		0	0	0	0	0	0	0	0	0	0	0	0	0	0	0	0	0	0	0	0		0	0	0	0	0	0	0	0	0	0
Lacticaseibacillus (AB733102.1.1393)	0	0		0	0	0	0	0	0	0	0	0	0	0	0	0	0		0	0	0	0	0	1	1	1	0	5	1	0	2	0	1	0	1	0	1	0		0	0	0	0	1	0	0	0	0	1
Lactiplantibacillus (LQ514933.1.1389)	0	0		0	1	0	0	0	0	0	0	0	0	0	0	0	0		0	0	0	0	0	0	0	0	0	0	0	0	0	0	0	0	0	0	0	0		9	0	2	0	0	2	0	0	0	0
Propionivibrio (FQ658990.1.1359)	25	15		4	0	0	0	0	0	0	0	0	0	0	0	0	0		0	0	0	0	0	0	0	0	0	0	0	0	0	0	0	0	0	0	0	0		0	0	0	0	0	0	0	0	0	0
uncultured (FN824882.1.1272)	8	26		4	6	0	0	0	0	0	0	0	0	0	0	0	0		0	0	0	0	0	0	0	0	0	0	0	0	0	0	0	0	0	0	0	0		0	0	0	0	0	0	0	0	0	0
uncultured (HG917744.1.1442)	14	30		0	0	0	0	0	0	0	0	0	0	0	0	0	0		0	0	0	0	0	0	0	0	0	0	0	0	0	0	0	0	0	0	0	0		0	0	0	0	0	0	0	0	0	0
Clostridium (New.ReferenceOTU134)	0	0		0	0	0	0	0	0	0	0	0	0	0	0	0	0		0	0	0	0	0	0	0	0	0	0	0	0	0	0	0	0	0	0	0	0		0	0	0	7	0	0	0	0	0	0
Pediococcus (New.CleanUp.ReferenceOTU14669)	0	0		0	1	0	0	0	0	0	0	0	0	0	0	0	0		0	0	0	0	0	0	0	0	0	0	0	0	0	0	0	0	0	0	0	0		2	1	0	0	0	0	0	0	0	0
Acetobacter (New.CleanUp.ReferenceOTU29493)	0	0		0	0	1	0	1	0	0	2	0	1	0	0	0	0		0	0	0	2	4	1	7	0	1	0	0	0	0	2	0	1	0	1	0	0		0	0	0	0	0	0	0	0	0	1
Flavobacterium (New.CleanUp.ReferenceOTU38457)	12	21		8	3	0	0	0	0	0	0	0	0	0	0	0	0		0	0	0	0	0	0	0	0	0	0	0	0	0	0	0	0	0	0	0	0		0	0	0	0	0	0	0	0	0	0
Acetobacter (JX627686.1.1478)	0	0		0	2	0	0	0	2	1	2	0	1	0	1	0	0		0	0	0	1	0	0	3	0	0	2	0	2	1	1	0	0	0	1	0	0		0	1	2	0	3	1	2	0	0	1
Catenibacterium (JQ187128.1.1355)	0	0		11	32	0	0	0	0	0	0	0	0	0	0	0	0		0	0	0	0	0	0	0	0	0	0	0	0	0	0	0	0	0	0	0	0		0	0	0	0	0	0	0	0	0	0
Lactiplantibacillus (KX057698.1.1507)	0	0		0	0	0	0	0	0	0	0	0	0	0	0	0	0		0	0	0	0	0	0	0	0	0	0	0	0	0	0	0	0	0	0	1	0		3	0	0	0	0	4	0	0	0	0
Lactobacillus (FJ557962.1.1425)	0	0		0	0	0	7	0	2	4	5	0	0	1	0	0	0		1	0	0	0	0	0	0	0	1	1	0	0	0	0	0	0	0	5	0	0		3	0	1	0	0	0	1	0	2	2
Megasphaera (JX424772.1.1519)	2	1		27	13	0	0	0	0	0	0	0	0	0	0	0	0		0	0	0	0	0	0	0	0	0	0	0	0	0	0	0	0	0	0	0	0		0	0	0	0	0	0	0	0	0	0
Olsenella (JQ184073.1.1343)	0	0		0	0	0	0	1	1	3	0	1	1	2	0	0	0		1	0	0	0	1	0	0	0	0	0	1	0	1	0	2	5	0	0	2	0		0	2	0	0	0	1	0	0	0	0
OM60(NOR5) clade (JN609360.1.1495)	25	11		7	0	0	0	0	0	0	0	0	0	0	0	0	0		0	0	0	0	0	0	0	0	0	0	0	0	0	0	0	0	0	0	0	0		0	0	0	0	0	0	0	0	0	0
Pediococcus (KY673793.1.1458)	0	0		0	2	0	0	0	0	1	0	0	0	0	0	0	7		0	2	1	1	0	0	0	0	0	0	0	0	0	0	0	0	0	0	0	0		3	2	0	0	0	1	0	0	0	0
Terrabacter (EU332827.1.1485)	17	3		12	11	0	0	0	0	0	0	0	0	0	0	0	0		0	0	0	0	0	0	0	0	0	0	0	0	0	0	0	0	0	0	0	0		0	0	0	0	0	0	0	0	0	0
Tolumonas (EF679184.1.1503)	21	22		0	0	0	0	0	0	0	0	0	0	0	0	0	0		0	0	0	0	0	0	0	0	0	0	0	0	0	0	0	0	0	0	0	0		0	0	0	0	0	0	0	0	0	0
uncultured (CU919999.1.1387)	23	18		2	0	0	0	0	0	0	0	0	0	0	0	0	0		0	0	0	0	0	0	0	0	0	0	0	0	0	0	0	0	0	0	0	0		0	0	0	0	0	0	0	0	0	0
uncultured (KJ399547.1.1456)	22	17		4	0	0	0	0	0	0	0	0	0	0	0	0	0		0	0	0	0	0	0	0	0	0	0	0	0	0	0	0	0	0	0	0	0		0	0	0	0	0	0	0	0	0	0
Aneurinibacillus (New.CleanUp.ReferenceOTU1452)	0	0		0	0	0	0	0	0	0	0	0	0	0	0	0	0		0	0	0	0	0	0	0	0	0	0	0	0	0	0	0	0	0	0	0	0		0	0	0	0	0	0	0	0	0	0
u114 (New.CleanUp.ReferenceOTU15590)	22	19		1	1	0	0	0	0	0	0	0	0	0	0	0	0		0	0	0	0	0	0	0	0	0	0	0	0	0	0	0	0	0	0	0	0		0	0	0	0	0	0	0	0	0	0
RFN20 (New.CleanUp.ReferenceOTU20224)	7	34		0	2	0	0	0	0	0	0	0	0	0	0	0	0		0	0	0	0	0	0	0	0	0	0	0	0	0	0	0	0	0	0	0	0		0	0	0	0	0	0	0	0	0	0
Lactobacillus (New.CleanUp.ReferenceOTU21009)	0	0		0	0	0	0	0	0	0	0	0	0	0	0	0	0		0	0	1	0	0	1	0	2	0	1	1	0	0	0	1	0	3	1	2	0		0	0	1	0	0	0	0	1	0	0
Lactobacillus (New.CleanUp.ReferenceOTU38333)	0	0		0	1	0	0	0	0	0	1	0	1	0	0	0	5		1	0	1	0	0	0	0	0	0	0	0	0	0	0	0	0	0	0	0	0		0	0	0	0	0	1	4	0	6	0
Lactobacillus (New.CleanUp.ReferenceOTU42281)	0	0		0	0	0	0	0	0	0	0	0	0	0	0	0	0		0	0	0	0	0	0	0	0	0	0	0	0	0	0	0	0	0	0	0	1		1	0	1	0	0	1	0	26	0	6
Acetobacter (AB937775.1.1413)	0	0		0	0	0	0	0	0	0	0	0	2	0	0	0	0		0	0	0	0	0	0	0	0	0	0	0	0	0	0	0	0	0	0	0	0		0	0	0	0	0	0	0	0	0	0
Acetobacter (KF909220.1.1263)	0	0		1	1	0	0	1	0	1	1	0	0	0	0	0	0		0	0	0	0	0	1	0	0	0	3	0	2	0	2	1	0	0	0	0	0		0	1	1	0	1	2	2	0	0	0
Allisonella (AF548373.1.1537)	0	0		37	5	0	0	0	0	0	0	0	0	0	0	0	0		0	0	0	0	0	0	0	0	0	0	0	0	0	0	0	0	0	0	0	0		0	0	0	0	0	0	0	0	0	0
Candidatus Cloacimonas (EF602471.1.1420)	6	23		7	6	0	0	0	0	0	0	0	0	0	0	0	0		0	0	0	0	0	0	0	0	0	0	0	0	0	0	0	0	0	0	0	0		0	0	0	0	0	0	0	0	0	0
Dongia (FJ455532.1.1458)	13	28		1	0	0	0	0	0	0	0	0	0	0	0	0	0		0	0	0	0	0	0	0	0	0	0	0	0	0	0	0	0	0	0	0	0		0	0	0	0	0	0	0	0	0	0
Lacticaseibacillus (AY852248.1.1563)	0	0		0	0	0	0	0	0	0	0	0	0	0	0	0	0		0	0	0	0	0	0	0	0	0	2	0	0	1	0	2	2	0	0	1	3		0	0	1	0	2	1	1	0	1	0
Ligilactobacillus (AJ871178.1.1532)	1	0		31	10	0	0	0	0	0	0	0	0	0	0	0	0		0	0	0	0	0	0	0	0	0	0	0	0	0	0	0	0	0	0	0	0		0	0	0	0	0	0	0	0	0	0
Turicibacter (JQ187262.1.1336)	0	0		0	42	0	0	0	0	0	0	0	0	0	0	0	0		0	0	0	0	0	0	0	0	0	0	0	0	0	0	0	0	0	0	0	0		0	0	0	0	0	0	0	0	0	0
uncultured (CR933227.2.1288)	20	15		7	0	0	0	0	0	0	0	0	0	0	0	0	0		0	0	0	0	0	0	0	0	0	0	0	0	0	0	0	0	0	0	0	0		0	0	0	0	0	0	0	0	0	0
Lactobacillus (New.ReferenceOTU198)	0	0		0	0	0	0	0	0	0	1	0	0	0	0	0	0		0	0	0	0	0	1	1	0	2	3	1	0	0	0	0	1	1	1	0	2		1	1	2	0	1	1	0	1	1	0
Aneurinibacillus (New.CleanUp.ReferenceOTU5884)	0	0		0	0	0	0	0	0	0	0	0	0	0	0	0	0		0	0	0	0	0	0	0	0	0	0	0	0	0	0	0	0	0	0	0	0		0	0	0	0	0	0	0	0	0	0
Pediococcus (New.CleanUp.ReferenceOTU11444)	0	0		0	4	0	0	0	0	0	0	0	0	0	0	0	6		3	2	1	2	0	0	0	1	0	1	1	1	0	0	0	0	0	0	0	0		3	3	0	0	0	2	0	0	0	0
Unassigned (New.CleanUp.ReferenceOTU15966)	0	0		0	0	0	0	0	0	17	25	0	0	0	0	0	0		0	0	0	0	0	0	0	0	0	0	0	0	0	0	0	0	0	0	0	0		0	0	0	0	0	0	0	0	0	0
Pseudoramibacter_Eubacterium (New.CleanUp.ReferenceOTU27869)	0	0		0	0	0	0	0	0	0	0	1	1	0	0	0	0		0	0	0	0	0	0	0	0	0	0	1	0	0	0	0	1	0	0	2	2		0	1	0	0	0	0	0	0	1	0
Lactobacillus (New.CleanUp.ReferenceOTU32598)	0	0		0	0	0	0	1	0	0	2	0	0	0	0	1	0		1	0	0	0	1	1	0	0	0	0	0	0	0	1	0	0	0	0	0	0		0	0	0	0	0	1	7	0	1	0
Acetobacter (AB906417.1.1431)	0	0		0	0	0	1	0	3	0	3	1	1	0	0	0	1		0	2	0	1	0	0	0	0	0	0	0	1	1	0	0	0	0	0	0	0		0	1	3	0	3	1	2	0	0	0
Bacteroides (HL281833.10.1388)	18	14		9	0	0	0	0	0	0	0	0	0	0	0	0	0		0	0	0	0	0	0	0	0	0	0	0	0	0	0	0	0	0	0	0	0		0	0	0	0	0	0	0	0	0	0
Lacticaseibacillus (HQ774566.1.1488)	0	0		0	0	0	0	0	0	0	0	1	0	0	0	0	0		0	0	3	0	0	0	0	1	0	1	0	1	0	2	0	1	1	1	1	1		0	1	2	0	0	2	0	1	0	2
Lacticaseibacillus (MF611832.1.1459)	0	0		0	0	0	0	0	0	0	0	0	0	0	0	0	0		0	0	2	0	1	0	0	1	0	0	0	0	0	1	2	1	0	1	0	2		0	0	1	0	1	1	0	0	1	0
Lactiplantibacillus (EU306161.1.1692)	0	0		0	0	0	0	0	0	0	0	0	0	0	0	0	0		0	0	0	0	0	0	0	0	0	0	0	0	0	0	0	0	0	0	0	0		4	0	0	0	1	0	0	1	0	0
Lactiplantibacillus (KU693340.1.1442)	0	0		0	0	0	0	0	0	0	0	0	0	0	0	0	0		0	0	0	0	0	0	0	0	0	0	0	0	0	0	0	0	0	0	0	0		6	0	0	0	0	2	0	0	0	0
Lactiplantibacillus (KM819142.1.1538)	0	0		0	0	0	0	1	0	1	0	0	0	0	1	1	2		0	0	1	0	0	0	0	1	0	1	1	2	0	0	0	0	0	0	1	0		2	1	0	0	1	1	0	0	0	0
Lactiplantibacillus (KU301300.1.1418)	0	0		0	0	0	0	0	0	0	0	0	0	0	0	0	0		0	0	0	0	0	0	0	0	0	0	0	0	0	0	0	0	0	0	0	0		5	0	1	0	0	0	0	0	0	0
Lactobacillus (HM057881.1.1378)	0	0		0	0	1	6	0	3	4	2	0	0	0	0	0	3		4	0	0	0	0	0	0	0	0	0	0	0	0	0	0	0	0	2	0	1		3	1	1	0	0	0	0	0	0	0
Mycobacterium (AF544639.1.1474)	1	4		3	33	0	0	0	0	0	0	0	0	0	0	0	0		0	0	0	0	0	0	0	0	0	0	0	0	0	0	0	0	0	0	0	0		0	0	0	0	0	0	0	0	0	0
Pseudomonas (New.CleanUp.ReferenceOTU17246)	0	0		4	0	2	0	0	0	1	0	0	0	0	0	0	0		1	1	2	0	1	1	0	0	1	0	0	0	0	0	0	0	0	0	0	0		0	0	0	2	0	0	0	0	0	1
Lachnospiraceae (New.CleanUp.ReferenceOTU23811)	29	10		1	1	0	0	0	0	0	0	0	0	0	0	0	0		0	0	0	0	0	0	0	0	0	0	0	0	0	0	0	0	0	0	0	0		0	0	0	0	0	0	0	0	0	0
Clostridium sensu stricto 1 (DQ129396.1.1475)	0	0		0	0	0	0	0	0	0	0	0	0	0	0	0	0		0	0	0	0	0	0	0	0	0	0	0	0	0	0	0	0	0	0	0	0		0	0	0	12	0	0	0	0	0	0
Enterococcus (KU315400.1.1381)	29	5		6	0	0	0	0	0	0	0	0	0	0	0	0	0		0	0	0	0	0	0	0	0	0	0	0	0	0	0	0	0	0	0	0	0		0	0	0	0	0	0	0	0	0	0
Faecalibacterium (DQ824281.1.1377)	1	3		22	14	0	0	0	0	0	0	0	0	0	0	0	0		0	0	0	0	0	0	0	0	0	0	0	0	0	0	0	0	0	0	0	0		0	0	0	0	0	0	0	0	0	0
Ferruginibacter (EU283376.1.1452)	23	10		6	1	0	0	0	0	0	0	0	0	0	0	0	0		0	0	0	0	0	0	0	0	0	0	0	0	0	0	0	0	0	0	0	0		0	0	0	0	0	0	0	0	0	0
Flavobacterium (FN827174.1.1438)	10	15		14	1	0	0	0	0	0	0	0	0	0	0	0	0		0	0	0	0	0	0	0	0	0	0	0	0	0	0	0	0	0	0	0	0		0	0	0	0	0	0	0	0	0	0
Komagataeibacter (HQ232785.1.1483)	0	0		0	1	1	0	0	0	0	2	1	0	1	1	0	1		0	6	1	0	0	0	0	0	0	1	1	0	1	5	0	0	0	0	0	1		0	0	0	0	0	0	0	1	0	1
Lacticaseibacillus (KJ769143.1.1490)	0	0		0	0	0	0	0	0	0	0	0	0	0	0	0	1		0	0	0	1	0	0	0	0	1	0	0	0	1	0	1	0	0	0	0	1		0	0	1	0	0	0	1	1	0	1
Lacticaseibacillus (MF506843.1.1501)	0	0		0	0	0	0	0	0	0	0	0	0	0	0	0	1		0	0	0	0	0	0	1	2	0	1	0	0	0	1	0	0	0	2	1	2		2	0	1	0	0	0	1	1	0	0
Lactiplantibacillus (KX538914.1.1398)	0	0		0	1	0	0	0	0	0	0	0	0	0	0	0	0		0	0	0	0	0	0	0	0	0	0	0	0	0	0	0	0	0	0	0	0		6	0	0	0	1	1	0	0	0	0
Lactobacillus (JQ855544.1.1247)	0	0		0	0	1	3	1	4	2	3	0	0	0	0	0	1		5	0	0	0	0	0	0	0	0	0	0	0	0	0	0	0	0	1	0	0		1	1	4	0	0	0	0	0	2	0
Lactobacillus (AY959058.1.1513)	0	0		0	0	0	3	0	2	1	6	0	0	0	1	0	0		1	0	0	0	0	0	0	0	0	1	0	0	0	0	0	0	0	0	0	0		1	2	1	0	0	0	1	1	1	1
Paucilactobacillus (AX765791.1.1547)	1	0		23	16	0	0	0	0	0	0	0	0	0	0	0	0		0	0	0	0	0	0	0	0	0	0	0	0	0	0	0	0	0	0	0	0		0	0	0	0	0	0	0	0	0	0
ST-12K33 (AF513096.1.1450)	8	28		2	2	0	0	0	0	0	0	0	0	0	0	0	0		0	0	0	0	0	0	0	0	0	0	0	0	0	0	0	0	0	0	0	0		0	0	0	0	0	0	0	0	0	0
uncultured (HQ403217.1.1495)	8	31		0	1	0	0	0	0	0	0	0	0	0	0	0	0		0	0	0	0	0	0	0	0	0	0	0	0	0	0	0	0	0	0	0	0		0	0	0	0	0	0	0	0	0	0
Unassigned (New.ReferenceOTU112)	9	28		3	0	0	0	0	0	0	0	0	0	0	0	0	0		0	0	0	0	0	0	0	0	0	0	0	0	0	0	0	0	0	0	0	0		0	0	0	0	0	0	0	0	0	0
RFN20 (New.CleanUp.ReferenceOTU17594)	10	26		2	2	0	0	0	0	0	0	0	0	0	0	0	0		0	0	0	0	0	0	0	0	0	0	0	0	0	0	0	0	0	0	0	0		0	0	0	0	0	0	0	0	0	0
Lactobacillus (New.CleanUp.ReferenceOTU33097)	0	0		0	0	0	0	0	0	0	0	0	0	0	0	0	0		0	0	1	0	0	0	0	0	5	0	1	0	0	0	0	0	0	0	3	0		0	1	1	0	1	1	0	3	1	2
Acetobacter (AJ419844.1.1442)	0	0		0	0	0	0	0	0	0	0	0	0	0	0	0	0		0	0	0	0	0	0	0	0	0	0	0	0	0	0	0	0	0	0	0	0		0	0	0	0	0	0	0	0	0	0
Candidatus Accumulibacter (AY297809.1.1478)	29	8		2	0	0	0	0	0	0	0	0	0	0	0	0	0		0	0	0	0	0	0	0	0	0	0	0	0	0	0	0	0	0	0	0	0		0	0	0	0	0	0	0	0	0	0
Lacticaseibacillus (MH751908.1.1476)	0	0		0	0	0	0	0	0	0	0	0	0	0	0	0	0		0	0	0	0	0	0	0	0	0	0	0	0	1	0	1	0	0	0	1	1		1	0	0	1	0	2	1	2	0	0
Lacticaseibacillus (FM177140.908050.909619)	0	0		0	0	0	0	0	0	0	0	0	0	0	0	0	0		0	0	1	0	0	0	0	0	0	0	0	2	1	0	2	0	1	0	1	0		0	0	1	0	0	1	0	1	0	1
Lacticaseibacillus (AB008213.1.1559)	0	0		0	0	0	0	0	0	0	0	0	0	0	0	0	0		0	0	0	0	1	0	0	0	1	1	0	0	0	0	5	0	0	2	1	0		4	0	0	0	0	1	0	0	0	0
Lacticaseibacillus (JF733826.1.1437)	0	0		0	0	0	0	0	0	0	0	0	0	0	0	0	0		0	0	0	0	1	0	0	0	0	1	1	1	1	0	1	2	0	1	2	1		0	2	0	0	0	0	0	2	1	0
Lactiplantibacillus (MF611839.1.1492)	0	0		0	4	1	1	0	0	0	0	0	0	0	0	0	0		0	0	0	0	0	0	0	0	0	0	0	0	0	0	0	0	0	0	0	0		2	0	0	0	0	2	0	0	0	0
Lactiplantibacillus (KY947688.1.1200)	0	0		0	1	0	0	0	0	1	0	0	0	0	0	0	0		0	0	0	0	0	0	0	0	0	0	0	0	0	0	0	0	0	1	0	0		4	0	0	0	0	1	0	0	0	0
Lactiplantibacillus (DM189324.1.1552)	0	0		0	0	0	0	0	0	0	0	0	0	0	0	0	0		0	0	0	0	0	0	0	0	0	0	0	0	0	0	0	0	0	0	0	0		2	0	0	0	0	0	0	0	1	0
Lactobacillus (AB976549.1.1506)	0	0		0	0	1	7	1	0	5	7	0	0	0	1	0	0		1	0	0	0	0	0	0	0	0	0	0	0	0	0	0	0	0	4	0	0		1	0	0	0	0	0	0	0	0	0
Limosilactobacillus (EF653416.1.1486)	0	0		0	0	1	28	0	0	2	5	0	0	0	0	0	0		0	0	0	0	0	0	0	0	0	0	0	0	0	0	0	0	0	0	0	0		2	0	0	0	0	0	0	0	0	0
Pseudoramibacter (AF287778.1.1519)	0	0		0	0	0	0	1	0	0	0	0	0	0	0	0	0		0	0	0	1	0	0	0	2	0	2	0	0	1	0	1	1	0	0	9	4		0	0	0	0	0	0	0	0	2	1
T34 (LK392740.1.1335)	19	15		5	0	0	0	0	0	0	0	0	0	0	0	0	0		0	0	0	0	0	0	0	0	0	0	0	0	0	0	0	0	0	0	0	0		0	0	0	0	0	0	0	0	0	0
Acidovorax (HQ592592.1.1490)	22	13		3	0	0	0	0	0	0	0	0	0	0	0	0	0		0	0	0	0	0	0	0	0	0	0	0	0	0	0	0	0	0	0	0	0		0	0	0	0	0	0	0	0	0	0
Butyrivibrio (JQ072191.1.1403)	7	3		23	5	0	0	0	0	0	0	0	0	0	0	0	0		0	0	0	0	0	0	0	0	0	0	0	0	0	0	0	0	0	0	0	0		0	0	0	0	0	0	0	0	0	0
Dysgonomonas (AJ319867.1.1451)	13	16		8	1	0	0	0	0	0	0	0	0	0	0	0	0		0	0	0	0	0	0	0	0	0	0	0	0	0	0	0	0	0	0	0	0		0	0	0	0	0	0	0	0	0	0
Erysipelotrichaceae UCG-007 (AM260712.1.1490)	0	0		0	0	0	0	0	0	0	0	1	0	1	1	5	0		0	1	0	1	0	0	3	6	4	0	0	2	0	3	0	1	5	1	3	0		0	0	0	0	0	0	0	0	0	0
Lacticaseibacillus (KF029503.1.1485)	0	0		0	0	0	0	0	0	0	0	0	0	0	0	1	0		0	0	0	0	0	0	0	0	0	0	0	0	0	0	0	1	0	1	0	1		1	1	1	0	1	2	2	0	0	0
Lacticaseibacillus (KR135831.1.1485)	0	0		0	0	0	0	0	0	0	0	0	0	0	0	0	0		0	0	0	0	0	0	1	0	1	0	0	0	2	1	1	0	0	0	0	1		1	0	0	0	1	0	1	0	1	1
Lactiplantibacillus (KC538945.1.1342)	0	0		0	0	0	1	0	0	0	0	0	0	0	0	0	0		0	0	0	0	0	0	0	0	0	0	0	0	0	0	0	0	0	0	0	0		5	0	0	0	0	2	0	0	0	0
Lactobacillus (KC561108.1.1508)	0	0		0	0	1	6	1	1	8	1	0	0	0	0	0	3		0	0	0	0	0	0	0	0	1	0	0	0	0	0	0	0	0	1	0	0		0	1	0	0	0	1	1	0	0	0
Lactococcus (GQ267939.1.1489)	0	0		1	0	24	7	6	0	0	0	0	0	0	0	0	0		0	0	0	0	0	0	0	0	0	0	0	0	0	0	0	0	0	0	0	0		0	0	0	0	0	0	0	0	0	0
Pediococcus (AY587826.1.1515)	0	0		0	0	0	0	0	0	0	0	0	0	0	0	0	7		2	0	0	0	0	0	0	1	0	0	0	0	0	0	0	0	0	0	0	0		2	1	1	0	0	1	0	0	0	0
Acetobacter (New.ReferenceOTU139)	0	0		0	5	0	0	0	4	2	3	0	2	1	1	0	0		6	3	0	0	0	1	0	0	0	0	0	0	0	0	0	0	0	0	0	2		0	0	0	0	0	0	1	0	0	0
Pediococcus (New.CleanUp.ReferenceOTU3018)	0	0		0	0	0	0	0	0	0	0	0	0	0	0	0	0		0	0	1	0	1	0	0	0	0	0	0	0	1	1	0	1	0	0	0	1		0	0	2	0	1	1	1	0	1	0
Dysgonomonas (New.CleanUp.ReferenceOTU23606)	7	18		10	3	0	0	0	0	0	0	0	0	0	0	0	0		0	0	0	0	0	0	0	0	0	0	0	0	0	0	0	0	0	0	0	0		0	0	0	0	0	0	0	0	0	0
Pediococcus (New.CleanUp.ReferenceOTU27283)	0	0		0	1	0	0	0	2	0	1	0	0	0	0	0	0		0	0	0	0	0	0	0	0	0	1	5	0	0	0	0	0	0	0	0	0		0	2	2	0	0	0	0	0	0	0
Coxiellaceae (New.CleanUp.ReferenceOTU31286)	10	11		7	10	0	0	0	0	0	0	0	0	0	0	0	0		0	0	0	0	0	0	0	0	0	0	0	0	0	0	0	0	0	0	0	0		0	0	0	0	0	0	0	0	0	0
Acetoanaerobium (GU562448.1.1415)	12	25		0	0	0	0	0	0	0	0	0	0	0	0	0	0		0	0	0	0	0	0	0	0	0	0	0	0	0	0	0	0	0	0	0	0		0	0	0	0	0	0	0	0	0	0
Acetobacter (X74066.1.1480)	0	0		0	2	0	0	0	0	0	2	0	0	0	0	0	0		0	0	0	0	0	0	0	0	0	0	0	0	0	0	0	0	0	0	0	0		0	0	0	0	0	0	0	0	0	0
Aquabacterium (KJ959624.1.1501)	15	14		6	1	0	0	0	0	0	0	0	0	0	0	0	0		0	0	0	0	0	0	0	0	0	0	0	0	0	0	0	0	0	0	0	0		0	0	0	0	0	0	0	0	0	0
Bacteroides (CU925198.1.1358)	7	11		19	0	0	0	0	0	0	0	0	0	0	0	0	0		0	0	0	0	0	0	0	0	0	0	0	0	0	0	0	0	0	0	0	0		0	0	0	0	0	0	0	0	0	0
Cetobacterium (JN033181.1.1434)	11	25		1	0	0	0	0	0	0	0	0	0	0	0	0	0		0	0	0	0	0	0	0	0	0	0	0	0	0	0	0	0	0	0	0	0		0	0	0	0	0	0	0	0	0	0
Clostridium sensu stricto 1 (JQ362799.1.1372)	0	0		0	0	0	0	0	0	0	0	0	0	0	0	0	0		0	0	0	0	0	0	0	0	0	0	0	0	0	0	0	0	0	0	0	0		0	0	0	12	0	0	0	0	0	0
Gordonia (JN052147.1.1363)	0	7		1	29	0	0	0	0	0	0	0	0	0	0	0	0		0	0	0	0	0	0	0	0	0	0	0	0	0	0	0	0	0	0	0	0		0	0	0	0	0	0	0	0	0	0
Lactobacillus (JX095949.1.1272)	0	0		0	0	0	0	2	5	1	2	0	0	0	1	0	2		0	0	0	0	0	0	0	1	0	1	0	0	0	0	0	0	0	3	0	0		1	3	1	0	0	0	0	1	0	1
Pediococcus (JX566988.1.1486)	0	0		0	0	0	0	0	0	0	0	3	0	0	1	0	1		0	1	0	0	0	0	0	0	0	1	2	1	1	0	0	0	0	0	0	0		0	1	3	0	1	1	0	0	0	0
Ruminococcus (L76600.1.1380)	11	21		1	4	0	0	0	0	0	0	0	0	0	0	0	0		0	0	0	0	0	0	0	0	0	0	0	0	0	0	0	0	0	0	0	0		0	0	0	0	0	0	0	0	0	0
uncultured (KJ807962.1.1467)	8	15		11	3	0	0	0	0	0	0	0	0	0	0	0	0		0	0	0	0	0	0	0	0	0	0	0	0	0	0	0	0	0	0	0	0		0	0	0	0	0	0	0	0	0	0
Bulleidia (New.ReferenceOTU103)	0	0		0	0	0	0	0	0	0	0	1	0	0	0	0	0		1	0	0	1	0	1	0	1	3	0	0	1	0	1	0	2	0	3	0	1		1	9	0	0	1	1	0	0	0	0
Lactobacillus (New.CleanUp.ReferenceOTU1893)	0	0		0	0	0	0	0	0	0	0	0	0	0	0	0	0		0	0	0	0	0	0	0	0	0	0	0	0	0	0	0	0	0	0	1	0		5	0	1	0	0	0	0	1	7	0
Lactobacillus (New.CleanUp.ReferenceOTU22036)	0	0		0	0	3	4	0	2	1	2	0	0	0	2	0	2		2	1	0	0	0	0	0	0	0	1	0	0	0	0	0	0	0	3	0	0		2	1	2	0	0	1	1	0	0	0
Lactobacillus (New.CleanUp.ReferenceOTU29362)	0	0		0	0	0	1	1	3	1	1	0	0	0	0	0	4		1	0	0	0	0	0	0	0	0	0	0	0	0	0	0	0	0	1	0	0		0	0	0	0	0	0	3	0	6	1
Acetobacter (FJ157228.1.1405)	0	0		1	0	0	0	0	2	0	0	0	1	0	0	0	0		0	1	0	0	2	0	1	0	3	0	0	0	3	1	0	0	1	0	0	0		0	0	5	0	0	0	0	0	0	0
Clostridium sensu stricto 1 (X76749.41.1469)	0	0		0	0	0	0	0	0	0	0	0	0	0	0	0	0		0	0	0	0	0	0	0	0	0	0	0	0	0	0	0	0	0	0	0	0		0	0	0	9	0	0	0	0	0	0
Clostridium sensu stricto 1 (AB020187.1.1466)	0	0		0	0	0	0	0	0	0	0	0	0	0	0	0	0		0	0	0	0	0	0	0	0	0	0	0	0	0	0	0	0	0	0	0	0		0	0	0	3	0	0	0	0	0	0
Clostridium sensu stricto 1 (HG917274.1.1501)	0	0		0	0	0	0	0	0	0	0	0	0	0	0	0	0		0	0	0	0	0	0	0	0	0	0	0	0	0	0	0	0	0	0	0	0		0	0	0	5	0	0	0	0	0	0
Diaphorobacter (HQ158663.1.1489)	24	11		0	1	0	0	0	0	0	0	0	0	0	0	0	0		0	0	0	0	0	0	0	0	0	0	0	0	0	0	0	0	0	0	0	0		0	0	0	0	0	0	0	0	0	0
Lacticaseibacillus (FR870078.1.1447)	0	0		0	0	0	0	0	0	0	0	0	0	0	0	0	0		0	0	0	1	0	0	0	1	1	1	0	0	0	0	1	0	0	1	1	3		0	1	0	0	0	3	0	1	2	0
Lactiplantibacillus (KP091752.1.1223)	0	0		0	0	0	0	0	0	0	0	0	0	0	0	0	0		0	0	0	0	0	0	0	0	0	0	0	0	0	0	0	0	0	0	0	0		4	1	0	0	1	2	0	1	0	0
Lactiplantibacillus (JF906175.1.1514)	0	0		0	0	0	0	0	1	0	0	0	0	0	0	0	0		0	0	0	0	0	0	0	0	0	0	0	0	0	0	0	0	0	0	0	0		5	0	0	0	0	0	0	0	0	0
Lactiplantibacillus (KJ921817.1.1257)	0	0		0	1	0	0	0	0	0	0	0	0	0	0	0	0		0	0	0	0	0	0	0	0	0	0	0	0	0	0	0	0	0	0	0	0		9	0	0	0	1	2	0	0	0	0
Lactiplantibacillus (KX611575.1.1353)	0	0		0	0	0	0	0	0	0	0	0	0	0	0	0	0		0	0	0	0	0	0	0	0	0	0	0	0	0	0	0	0	0	0	0	0		4	0	1	0	0	2	0	0	0	0
Limnobacter (AJ289885.1.1522)	0	0		4	0	0	0	0	0	5	0	0	1	0	0	1	0		1	0	0	0	0	1	1	0	1	0	0	0	0	0	0	0	0	0	0	0		0	0	0	0	0	0	0	0	0	1
Paenibacillus (KY807993.1.1455)	0	0		0	0	0	0	0	0	0	0	0	0	0	0	0	0		0	0	0	0	0	0	0	0	0	0	0	0	0	0	0	0	0	0	0	0		0	0	0	0	0	0	0	0	0	0
Paenibacillus (KF030761.1.1520)	0	0		0	0	0	0	0	0	0	0	0	0	0	0	0	0		0	0	0	0	0	0	0	0	0	0	0	0	0	0	0	0	0	0	0	0		0	0	0	0	0	0	0	0	0	0
Pediococcus (MF611623.1.1286)	0	0		0	2	0	0	0	0	0	0	0	0	0	0	0	5		3	1	2	0	1	0	0	0	0	0	0	0	0	0	0	0	0	0	0	0		0	1	1	0	0	0	0	0	0	0
Rhodobacter (MH041135.1.1287)	16	11		9	0	0	0	0	0	0	0	0	0	0	0	0	0		0	0	0	0	0	0	0	0	0	0	0	0	0	0	0	0	0	0	0	0		0	0	0	0	0	0	0	0	0	0
Siccibacter (JN157610.1.1445)	8	17		3	0	7	1	0	0	0	0	0	0	0	0	0	0		0	0	0	0	0	0	0	0	0	0	0	0	0	0	0	0	0	0	0	0		0	0	0	0	0	0	0	0	0	0
UCG-004 (KM250995.1.1442)	5	26		2	3	0	0	0	0	0	0	0	0	0	0	0	0		0	0	0	0	0	0	0	0	0	0	0	0	0	0	0	0	0	0	0	0		0	0	0	0	0	0	0	0	0	0
uncultured (EU283401.1.1453)	7	25		2	2	0	0	0	0	0	0	0	0	0	0	0	0		0	0	0	0	0	0	0	0	0	0	0	0	0	0	0	0	0	0	0	0		0	0	0	0	0	0	0	0	0	0
Clostridiales (New.CleanUp.ReferenceOTU8939)	0	4		21	11	0	0	0	0	0	0	0	0	0	0	0	0		0	0	0	0	0	0	0	0	0	0	0	0	0	0	0	0	0	0	0	0		0	0	0	0	0	0	0	0	0	0
Lactobacillus (New.CleanUp.ReferenceOTU11917)	0	0		4	29	0	0	0	0	0	1	0	0	0	0	0	0		0	0	0	0	0	0	0	0	0	0	0	0	0	0	0	0	0	0	0	0		0	0	0	0	0	0	0	0	0	0
Lactobacillaceae (New.CleanUp.ReferenceOTU13446)	0	0		0	0	1	0	0	0	0	0	0	0	0	0	0	0		0	0	0	0	0	0	0	0	0	0	0	0	0	0	0	0	0	0	0	0		2	0	0	0	0	0	0	0	0	0
Acidaminococcus (New.CleanUp.ReferenceOTU37570)	0	0		0	0	0	0	1	0	0	0	19	0	6	6	3	0		1	0	0	0	0	0	0	0	0	0	0	0	0	0	0	0	0	0	0	0		0	0	0	0	0	0	0	0	0	0
Acetobacter (HM162854.1.1434)	0	0		0	0	0	0	0	0	0	0	0	0	0	0	0	0		0	0	0	0	0	0	0	0	0	0	0	0	0	0	0	0	0	0	0	0		0	0	0	0	0	0	0	0	0	0
Anaeromusa-Anaeroarcus (AJ010961.1.1506)	22	8		4	1	0	0	0	0	0	0	0	0	0	0	0	0		0	0	0	0	0	0	0	0	0	0	0	0	0	0	0	0	0	0	0	0		0	0	0	0	0	0	0	0	0	0
Companilactobacillus (AJ576006.1.1557)	0	0		0	4	0	1	0	1	0	0	0	0	0	0	0	3		0	0	0	0	0	0	0	0	0	0	0	0	0	0	0	0	0	0	1	0		0	0	0	0	0	1	1	0	3	0
Lacticaseibacillus (MK071312.1.1218)	0	0		0	0	0	0	0	0	0	0	0	0	0	0	0	0		0	0	0	0	0	0	0	1	0	3	0	1	0	0	1	0	1	0	2	0		0	1	1	0	0	0	0	1	0	0
Lactiplantibacillus (KU301304.1.1420)	0	0		0	0	0	0	0	0	0	0	0	0	0	0	0	0		0	0	0	0	0	0	0	0	0	0	0	0	0	0	0	0	0	0	0	0		5	0	0	0	1	0	0	0	0	0
Lactiplantibacillus (KY947695.1.1249)	0	0		0	0	0	0	0	0	0	0	0	0	0	0	0	0		0	0	0	0	0	0	0	0	0	0	0	0	0	0	0	0	0	0	0	0		7	0	0	0	0	2	0	0	0	0
Lactiplantibacillus (KY582835.1.1259)	0	0		0	0	0	0	0	0	0	0	0	0	0	0	0	0		0	0	0	0	0	0	0	0	0	0	0	0	0	0	0	0	0	0	0	0		6	0	1	0	1	0	0	0	0	0
Leifsonia (KU229977.1.1442)	3	1		7	2	0	0	0	0	2	0	0	1	0	0	0	0		2	2	0	0	1	0	0	1	0	0	0	0	0	0	0	0	0	0	0	0		0	0	0	0	0	0	0	0	0	0
Levilactobacillus (GZ486169.4.1481)	0	0		0	0	0	0	0	0	0	0	0	0	0	0	0	0		0	0	0	0	0	0	0	0	0	0	0	0	0	0	0	0	0	0	0	0		0	0	0	0	0	0	0	0	0	0
Moryella (EU234121.1.1506)	13	17		5	0	0	0	0	0	0	0	0	0	0	0	0	0		0	0	0	0	0	0	0	0	0	0	0	0	0	0	0	0	0	0	0	0		0	0	0	0	0	0	0	0	0	0
Pediococcus (KY797633.1.1209)	0	0		0	1	1	0	2	1	2	0	1	1	0	1	0	0		0	0	0	0	0	0	0	0	0	3	0	0	0	0	0	0	0	0	0	0		1	2	3	0	0	0	0	0	0	0
Rhodoferax (AB473883.1.1527)	29	6		0	0	0	0	0	0	0	0	0	0	0	0	0	0		0	0	0	0	0	0	0	0	0	0	0	0	0	0	0	0	0	0	0	0		0	0	0	0	0	0	0	0	0	0
UCG-005 (JQ189945.1.1354)	12	6		13	4	0	0	0	0	0	0	0	0	0	0	0	0		0	0	0	0	0	0	0	0	0	0	0	0	0	0	0	0	0	0	0	0		0	0	0	0	0	0	0	0	0	0
uncultured (JQ072148.1.1389)	17	9		7	2	0	0	0	0	0	0	0	0	0	0	0	0		0	0	0	0	0	0	0	0	0	0	0	0	0	0	0	0	0	0	0	0		0	0	0	0	0	0	0	0	0	0
Lactobacillus (New.ReferenceOTU123)	0	0		3	29	0	0	0	0	0	0	0	0	0	0	0	0		0	0	0	0	0	0	0	0	0	0	0	0	0	0	0	0	0	0	0	0		0	0	0	0	0	0	0	0	0	0
Lactobacillus (New.CleanUp.ReferenceOTU14122)	0	0		0	0	0	0	0	0	0	0	0	0	0	0	0	0		0	0	0	0	0	0	5	0	0	1	0	0	1	0	0	0	1	0	0	1		0	1	0	0	1	0	1	0	2	1
Vitreoscilla (New.CleanUp.ReferenceOTU19454)	18	3		13	1	0	0	0	0	0	0	0	0	0	0	0	0		0	0	0	0	0	0	0	0	0	0	0	0	0	0	0	0	0	0	0	0		0	0	0	0	0	0	0	0	0	0
Lactobacillus (New.CleanUp.ReferenceOTU28411)	0	0		0	0	0	0	0	0	0	0	0	0	0	0	0	0		0	0	0	0	0	0	0	0	0	1	6	0	0	1	0	0	0	1	0	1		2	1	0	0	2	0	0	0	1	1
p-2534-18B5 (New.CleanUp.ReferenceOTU36805)	16	19		0	0	0	0	0	0	0	0	0	0	0	0	0	0		0	0	0	0	0	0	0	0	0	0	0	0	0	0	0	0	0	0	0	0		0	0	0	0	0	0	0	0	0	0
Phascolarctobacterium (New.CleanUp.ReferenceOTU42202)	17	8		9	1	0	0	0	0	0	0	0	0	0	0	0	0		0	0	0	0	0	0	0	0	0	0	0	0	0	0	0	0	0	0	0	0		0	0	0	0	0	0	0	0	0	0
Acetobacter (EU560845.1.1437)	0	0		0	0	0	0	0	2	0	0	1	1	0	0	2	0		1	1	0	0	2	0	1	0	2	0	0	2	0	1	0	0	0	0	0	0		0	0	0	0	0	0	0	0	0	0
Anaeromusa-Anaeroarcus (AB447746.1.1464)	22	6		6	0	0	0	0	0	0	0	0	0	0	0	0	0		0	0	0	0	0	0	0	0	0	0	0	0	0	0	0	0	0	0	0	0		0	0	0	0	0	0	0	0	0	0
Bacillus (JN133899.1.1456)	0	0		0	34	0	0	0	0	0	0	0	0	0	0	0	0		0	0	0	0	0	0	0	0	0	0	0	0	0	0	0	0	0	0	0	0		0	0	0	0	0	0	0	0	0	0
Bacillus (EU861362.1.1354)	0	0		0	0	0	0	0	0	0	0	0	0	0	0	0	0		0	0	0	0	0	0	0	0	0	0	0	0	0	0	0	0	0	0	0	0		0	0	0	0	0	0	0	0	0	0
Bacteroides (JQ607777.1.1374)	6	27		1	0	0	0	0	0	0	0	0	0	0	0	0	0		0	0	0	0	0	0	0	0	0	0	0	0	0	0	0	0	0	0	0	0		0	0	0	0	0	0	0	0	0	0
Desulfomicrobium (AJ277886.1.1463)	17	14		3	0	0	0	0	0	0	0	0	0	0	0	0	0		0	0	0	0	0	0	0	0	0	0	0	0	0	0	0	0	0	0	0	0		0	0	0	0	0	0	0	0	0	0
Enterobacter (JQ068819.1.1505)	5	4		3	0	22	0	0	0	0	0	0	0	0	0	0	0		0	0	0	0	0	0	0	0	0	0	0	0	0	0	0	0	0	0	0	0		0	0	0	0	0	0	0	0	0	0
Hassallia (FJ946545.1.1290)	9	22		1	2	0	0	0	0	0	0	0	0	0	0	0	0		0	0	0	0	0	0	0	0	0	0	0	0	0	0	0	0	0	0	0	0		0	0	0	0	0	0	0	0	0	0
Lacticaseibacillus (KR078255.1.1470)	0	0		0	0	0	0	0	0	0	0	0	0	0	0	0	0		0	0	0	0	0	0	0	3	0	1	0	1	1	0	1	1	0	0	0	2		0	0	0	0	0	0	3	0	0	0
Lactiplantibacillus (JN162675.1.1391)	0	0		0	0	0	0	0	0	0	0	0	0	0	0	0	0		0	0	0	0	0	0	0	0	0	0	0	0	0	0	0	0	0	0	0	0		10	2	0	0	1	0	0	0	0	0
Lactiplantibacillus (JF896439.1.1478)	0	0		0	1	1	0	0	0	0	0	0	0	0	0	0	0		0	0	0	0	0	0	0	0	0	0	0	0	0	0	0	0	0	0	0	0		5	0	1	0	2	2	0	0	0	0
Lactobacillus (EU474981.1.1426)	0	0		0	0	0	2	2	1	2	6	0	1	0	0	0	0		3	0	0	0	0	0	0	0	0	2	0	0	0	0	0	0	0	0	0	0		3	0	1	0	1	0	2	0	0	0
Levilactobacillus (KY947591.1.1249)	0	0		0	2	0	1	0	0	0	0	0	0	0	0	0	0		0	0	0	0	0	0	0	0	0	0	0	0	0	0	0	0	0	0	0	0		1	1	0	0	0	0	0	0	0	0
Limosilactobacillus (FJ975801.1.1358)	0	0		0	0	4	13	0	0	0	7	0	0	0	0	0	0		0	0	0	0	0	0	0	0	0	0	0	0	0	0	0	0	0	0	0	0		3	0	0	0	0	0	0	0	2	0
Pediococcus (AF515227.1.1502)	0	0		0	0	0	0	0	1	0	2	0	0	0	4	1	2		0	0	0	1	0	0	0	0	0	1	0	0	1	0	0	1	0	0	2	0		0	0	0	1	1	0	0	0	0	0
Propionispira (AB298743.1.1429)	18	15		0	0	0	0	0	0	1	0	0	0	0	0	0	0		0	0	0	0	0	0	0	0	0	0	0	0	0	0	0	0	0	0	0	0		0	0	0	0	0	0	0	0	0	0
Propionivibrio (KJ808175.1.1501)	17	14		3	0	0	0	0	0	0	0	0	0	0	0	0	0		0	0	0	0	0	0	0	0	0	0	0	0	0	0	0	0	0	0	0	0		0	0	0	0	0	0	0	0	0	0
Pseudarcobacter (FR717550.1.1402)	10	21		2	1	0	0	0	0	0	0	0	0	0	0	0	0		0	0	0	0	0	0	0	0	0	0	0	0	0	0	0	0	0	0	0	0		0	0	0	0	0	0	0	0	0	0
Pseudomonas (KU248754.1.1456)	6	13		8	7	0	0	0	0	0	0	0	0	0	0	0	0		0	0	0	0	0	0	0	0	0	0	0	0	0	0	0	0	0	0	0	0		0	0	0	0	0	0	0	0	0	0
Rhodobacter (LT852521.1.1431)	16	2		16	0	0	0	0	0	0	0	0	0	0	0	0	0		0	0	0	0	0	0	0	0	0	0	0	0	0	0	0	0	0	0	0	0		0	0	0	0	0	0	0	0	0	0
Tetrasphaera (AF255628.1.1416)	17	3		11	3	0	0	0	0	0	0	0	0	0	0	0	0		0	0	0	0	0	0	0	0	0	0	0	0	0	0	0	0	0	0	0	0		0	0	0	0	0	0	0	0	0	0
uncultured (HQ178807.1.1455)	27	7		0	0	0	0	0	0	0	0	0	0	0	0	0	0		0	0	0	0	0	0	0	0	0	0	0	0	0	0	0	0	0	0	0	0		0	0	0	0	0	0	0	0	0	0
uncultured (FPLP01005906.17.1520)	14	19		1	0	0	0	0	0	0	0	0	0	0	0	0	0		0	0	0	0	0	0	0	0	0	0	0	0	0	0	0	0	0	0	0	0		0	0	0	0	0	0	0	0	0	0
Unassigned (New.ReferenceOTU104)	13	21		0	0	0	0	0	0	0	0	0	0	0	0	0	0		0	0	0	0	0	0	0	0	0	0	0	0	0	0	0	0	0	0	0	0		0	0	0	0	0	0	0	0	0	0
Porphyromonadaceae (New.CleanUp.ReferenceOTU2078)	11	7		15	1	0	0	0	0	0	0	0	0	0	0	0	0		0	0	0	0	0	0	0	0	0	0	0	0	0	0	0	0	0	0	0	0		0	0	0	0	0	0	0	0	0	0
Lactobacillus (New.CleanUp.ReferenceOTU19436)	0	0		0	0	0	0	0	0	0	0	0	0	0	0	0	0		0	0	0	0	0	0	0	0	0	0	0	0	0	0	0	0	0	0	0	0		0	3	5	0	0	0	0	4	1	1
Oscillospira (New.CleanUp.ReferenceOTU22632)	1	3		30	0	0	0	0	0	0	0	0	0	0	0	0	0		0	0	0	0	0	0	0	0	0	0	0	0	0	0	0	0	0	0	0	0		0	0	0	0	0	0	0	0	0	0
[Mogibacteriaceae] (New.CleanUp.ReferenceOTU30628)	5	19		8	2	0	0	0	0	0	0	0	0	0	0	0	0		0	0	0	0	0	0	0	0	0	0	0	0	0	0	0	0	0	0	0	0		0	0	0	0	0	0	0	0	0	0
Acetobacter (KT337640.1.1444)	0	0		0	0	0	1	0	2	1	1	0	2	1	1	0	0		0	0	0	0	0	0	1	0	0	0	0	1	1	0	1	0	0	0	0	0		0	2	2	0	1	1	0	0	1	1
Acetobacter (KT724715.1.1480)	0	0		0	0	0	0	0	0	0	4	1	0	0	1	1	0		0	0	0	0	0	1	0	0	0	0	0	0	0	5	0	0	0	0	0	0		0	0	3	0	2	0	1	2	0	0
Acinetobacter (KJ127211.1.1422)	17	13		1	2	0	0	0	0	0	0	0	0	0	0	0	0		0	0	0	0	0	0	0	0	0	0	0	0	0	0	0	0	0	0	0	0		0	0	0	0	0	0	0	0	0	0
Actinomyces (LT855383.1.1454)	10	2		18	3	0	0	0	0	0	0	0	0	0	0	0	0		0	0	0	0	0	0	0	0	0	0	0	0	0	0	0	0	0	0	0	0		0	0	0	0	0	0	0	0	0	0
Bacteroides (AB787271.1.1442)	4	27		2	0	0	0	0	0	0	0	0	0	0	0	0	0		0	0	0	0	0	0	0	0	0	0	0	0	0	0	0	0	0	0	0	0		0	0	0	0	0	0	0	0	0	0
Brevundimonas (MG232287.1.1424)	0	0		5	0	0	0	1	0	5	0	0	0	0	2	0	0		1	1	1	0	1	0	1	0	1	0	0	0	0	0	0	0	0	0	0	0		0	0	0	0	0	0	0	0	0	1
Clostridium sensu stricto 1 (HL282114.4.1374)	0	3		9	21	0	0	0	0	0	0	0	0	0	0	0	0		0	0	0	0	0	0	0	0	0	0	0	0	0	0	0	0	0	0	0	0		0	0	0	0	0	0	0	0	0	0
Companilactobacillus (FJ157240.1.1467)	0	0		0	0	23	9	0	1	0	0	0	0	0	0	0	0		0	0	0	0	0	0	0	0	0	0	0	0	0	0	0	0	0	0	0	0		0	0	0	0	0	0	0	0	0	0
Companilactobacillus (HQ322270.1.1542)	0	0		6	10	12	5	0	0	0	0	0	0	0	0	0	0		0	0	0	0	0	0	0	0	0	0	0	0	0	0	0	0	0	0	0	0		0	0	0	0	0	0	0	0	0	0
Devosia (CP012945.1523999.1525460)	13	5		14	1	0	0	0	0	0	0	0	0	0	0	0	0		0	0	0	0	0	0	0	0	0	0	0	0	0	0	0	0	0	0	0	0		0	0	0	0	0	0	0	0	0	0
Klebsiella (KU221439.1.1446)	7	3		4	0	19	0	0	0	0	0	0	0	0	0	0	0		0	0	0	0	0	0	0	0	0	0	0	0	0	0	0	0	0	0	0	0		0	0	0	0	0	0	0	0	0	0
Kurthia (EU723829.1.1522)	16	17		0	0	0	0	0	0	0	0	0	0	0	0	0	0		0	0	0	0	0	0	0	0	0	0	0	0	0	0	0	0	0	0	0	0		0	0	0	0	0	0	0	0	0	0
Lacticaseibacillus (MG551249.1.1485)	0	0		0	0	0	0	0	0	0	0	0	0	0	0	0	0		0	0	0	0	0	0	0	1	0	1	1	0	0	0	0	0	0	0	1	0		1	0	0	0	1	0	0	1	1	1
Lacticaseibacillus (KF029499.1.1508)	0	0		0	0	0	0	0	0	0	0	0	0	0	0	0	0		0	0	0	0	0	0	0	0	0	0	0	2	0	0	0	0	0	1	1	0		0	0	0	0	1	1	0	1	1	0
Lactiplantibacillus (MH899373.1.1235)	0	0		0	0	0	0	0	0	0	0	0	0	0	0	0	0		0	0	0	0	0	0	0	0	0	0	0	0	0	0	0	0	0	0	0	0		3	0	0	0	0	0	0	0	0	0
Lactiplantibacillus (KF929420.1.1470)	0	0		1	0	0	0	0	0	0	0	0	0	0	0	0	0		0	0	0	0	0	0	0	0	0	0	0	0	0	0	0	0	0	0	0	0		5	0	0	0	0	1	0	0	0	0
Lactiplantibacillus (KC617922.1.1479)	0	0		0	0	0	0	0	0	0	0	0	0	0	0	0	0		0	0	0	0	0	0	0	0	0	0	0	0	0	0	0	0	0	0	0	0		3	0	1	0	1	1	0	0	0	0
Lactiplantibacillus (KX611569.1.1435)	0	0		0	0	0	0	0	0	0	0	0	0	0	0	0	0		0	0	0	0	0	0	0	0	0	0	0	0	0	0	0	0	0	0	0	0		8	0	0	0	1	0	0	0	0	0
Lactiplantibacillus (MH899299.1.1307)	0	0		0	0	0	0	0	0	0	0	0	0	0	0	0	0		0	0	0	0	0	0	0	0	0	0	0	0	0	0	0	0	0	0	0	0		7	0	0	0	0	0	0	0	0	0
Lactobacillus (KM819119.1.1536)	0	0		0	0	1	4	0	3	4	3	0	0	1	0	0	0		1	0	0	0	0	0	0	0	0	0	0	0	0	0	0	0	0	1	0	0		1	0	0	0	0	1	1	0	0	0
Lactobacillus (AB008206.1.1556)	0	0		0	0	0	4	1	2	1	2	0	0	0	0	0	0		0	0	0	0	0	0	0	0	1	1	0	0	0	0	0	0	0	1	1	0		4	0	0	0	0	0	1	1	2	0
Lactococcus (MF369909.1.1397)	1	0		0	0	23	8	1	0	0	0	0	0	0	0	0	0		0	0	0	0	0	0	0	0	0	0	0	0	0	0	0	0	0	0	0	0		0	0	0	0	0	0	0	0	0	0
Megamonas (MH719035.1.1479)	0	0		10	23	0	0	0	0	0	0	0	0	0	0	0	0		0	0	0	0	0	0	0	0	0	0	0	0	0	0	0	0	0	0	0	0		0	0	0	0	0	0	0	0	0	0
Terrisporobacter (AJ291746.1.1317)	0	1		0	32	0	0	0	0	0	0	0	0	0	0	0	0		0	0	0	0	0	0	0	0	0	0	0	0	0	0	0	0	0	0	0	0		0	0	0	0	0	0	0	0	0	0
Coriobacteriaceae (New.CleanUp.ReferenceOTU847)	0	0		0	0	0	0	0	1	1	0	0	1	0	0	2	0		0	0	0	0	0	0	0	0	0	0	0	0	0	0	1	0	1	7	0	0		1	1	0	0	2	1	0	1	0	0
Lactobacillus (New.CleanUp.ReferenceOTU3855)	0	0		0	0	0	0	0	0	0	0	0	1	0	0	0	0		0	1	0	0	1	0	0	2	0	2	0	0	0	0	0	0	0	2	0	1		0	0	4	0	1	1	0	1	0	6
Aneurinibacillus (New.CleanUp.ReferenceOTU6811)	0	0		0	0	0	0	0	0	0	0	0	0	0	0	0	0		0	0	0	0	0	0	0	0	0	0	0	0	0	0	0	0	0	0	0	0		0	0	0	0	0	0	0	0	0	0
Lactobacillus (New.CleanUp.ReferenceOTU13702)	0	0		0	0	0	0	0	0	0	0	0	0	0	0	0	0		0	0	0	0	0	0	0	0	0	1	4	1	5	0	0	2	1	4	0	2		0	2	0	0	1	2	1	0	0	0
Synergistaceae (New.CleanUp.ReferenceOTU22663)	11	18		3	1	0	0	0	0	0	0	0	0	0	0	0	0		0	0	0	0	0	0	0	0	0	0	0	0	0	0	0	0	0	0	0	0		0	0	0	0	0	0	0	0	0	0
Pediococcus (New.CleanUp.ReferenceOTU27316)	0	0		0	0	0	0	0	0	2	0	1	0	1	0	0	1		0	1	0	1	0	0	0	0	0	1	0	0	2	0	0	0	0	2	0	0		0	0	1	0	0	3	0	1	0	0
Desulfovibrio (New.CleanUp.ReferenceOTU38744)	11	20		2	0	0	0	0	0	0	0	0	0	0	0	0	0		0	0	0	0	0	0	0	0	0	0	0	0	0	0	0	0	0	0	0	0		0	0	0	0	0	0	0	0	0	0
Veillonellaceae (New.CleanUp.ReferenceOTU41153)	2	2		26	2	0	0	0	0	0	0	0	0	0	1	0	0		0	0	0	0	0	0	0	0	0	0	0	0	0	0	0	0	0	0	0	0		0	0	0	0	0	0	0	0	0	0
Acetobacter (AB470919.1.1412)	0	0		0	0	0	0	0	2	0	1	0	0	0	0	0	0		0	1	0	1	0	1	1	0	1	0	1	0	0	2	0	0	0	0	0	0		0	0	3	0	1	2	1	0	0	0
Desulfobulbus (HQ260924.1.1521)	17	12		2	1	0	0	0	0	0	0	0	0	0	0	0	0		0	0	0	0	0	0	0	0	0	0	0	0	0	0	0	0	0	0	0	0		0	0	0	0	0	0	0	0	0	0
Desulfomicrobium (FJ461982.1.1507)	16	15		1	0	0	0	0	0	0	0	0	0	0	0	0	0		0	0	0	0	0	0	0	0	0	0	0	0	0	0	0	0	0	0	0	0		0	0	0	0	0	0	0	0	0	0
Desulfomicrobium (AJ277896.1.1512)	18	13		1	0	0	0	0	0	0	0	0	0	0	0	0	0		0	0	0	0	0	0	0	0	0	0	0	0	0	0	0	0	0	0	0	0		0	0	0	0	0	0	0	0	0	0
Lacticaseibacillus (MH813977.1.1458)	0	0		0	0	0	0	0	0	0	0	0	0	0	0	0	0		0	0	0	1	0	0	0	1	1	1	1	0	0	1	0	1	0	2	0	0		0	0	4	0	1	0	0	0	1	0
Lactiplantibacillus (MF197402.1.1457)	0	0		0	0	0	0	0	0	0	0	0	0	0	0	0	0		0	0	0	0	0	0	0	0	0	0	0	0	0	0	0	0	0	0	0	0		4	0	1	0	0	1	0	1	0	0
Lactiplantibacillus (MH079448.1.1472)	0	0		0	1	0	0	0	0	0	0	0	0	0	0	0	0		0	0	0	0	0	0	0	0	0	0	0	0	0	0	0	0	0	0	0	0		10	1	1	0	0	3	0	0	0	0
Lactobacillus (AY958858.1.1540)	0	0		0	0	0	6	0	0	5	3	0	0	0	0	0	0		0	0	0	0	0	0	0	0	0	0	0	0	0	0	0	0	0	2	0	0		0	0	1	0	0	0	0	1	3	1
Levilactobacillus (AJ632219.1.1549)	0	0		0	0	1	6	0	2	0	0	0	0	0	0	0	0		0	0	0	0	0	0	0	0	0	0	0	0	0	0	0	0	0	0	0	0		0	0	1	0	0	0	0	0	0	0
Moryella (EU234218.1.1495)	12	12		7	0	1	0	0	0	0	0	0	0	0	0	0	0		0	0	0	0	0	0	0	0	0	0	0	0	0	0	0	0	0	0	0	0		0	0	0	0	0	0	0	0	0	0
Pediococcus (KJ806301.1.1451)	0	0		0	0	0	0	0	0	0	1	0	0	0	2	1	1		3	0	0	1	0	0	0	0	0	3	1	0	0	0	0	0	0	0	0	1		1	0	0	1	0	1	0	0	1	0
Pseudomonas (HG530068.754687.756210)	3	9		2	0	0	0	0	1	6	2	0	1	1	0	0	6		1	0	0	0	0	0	0	0	0	0	0	0	0	0	0	0	0	0	0	0		0	0	0	0	0	0	0	0	0	0
Sphingopyxis (JN797629.1.1369)	2	2		0	0	0	0	1	0	1	0	0	1	0	1	0	0		2	0	1	1	0	0	0	1	0	0	0	0	0	0	0	0	0	0	0	0		0	0	0	0	0	0	0	1	0	1
Tabrizicola (KC683034.1.1460)	14	3		14	1	0	0	0	0	0	0	0	0	0	0	0	0		0	0	0	0	0	0	0	0	0	0	0	0	0	0	0	0	0	0	0	0		0	0	0	0	0	0	0	0	0	0
uncultured (KC620792.1.1501)	6	14		7	5	0	0	0	0	0	0	0	0	0	0	0	0		0	0	0	0	0	0	0	0	0	0	0	0	0	0	0	0	0	0	0	0		0	0	0	0	0	0	0	0	0	0
uncultured (JX458414.1.1288)	15	7		10	0	0	0	0	0	0	0	0	0	0	0	0	0		0	0	0	0	0	0	0	0	0	0	0	0	0	0	0	0	0	0	0	0		0	0	0	0	0	0	0	0	0	0
PeM15 (EU104254.1.1466)	5	23		0	4	0	0	0	0	0	0	0	0	0	0	0	0		0	0	0	0	0	0	0	0	0	0	0	0	0	0	0	0	0	0	0	0		0	0	0	0	0	0	0	0	0	0
Lactobacillus (New.ReferenceOTU99)	0	0		0	0	0	0	0	0	0	0	0	0	0	0	0	0		0	0	0	0	0	0	0	0	0	0	1	0	0	0	0	0	0	0	0	0		0	0	0	0	0	0	0	0	0	0
Lactobacillus (New.CleanUp.ReferenceOTU27221)	0	0		0	0	0	0	0	0	3	13	0	0	0	0	1	2		0	1	0	0	0	0	0	0	0	1	0	0	0	0	0	0	0	0	0	0		0	0	2	0	0	0	0	1	1	0
Unassigned (New.CleanUp.ReferenceOTU35844)	13	19		0	0	0	0	0	0	0	0	0	0	0	0	0	0		0	0	0	0	0	0	0	0	0	0	0	0	0	0	0	0	0	0	0	0		0	0	0	0	0	0	0	0	0	0
Paracoccus (New.CleanUp.ReferenceOTU36634)	16	15		1	0	0	0	0	0	0	0	0	0	0	0	0	0		0	0	0	0	0	0	0	0	0	0	0	0	0	0	0	0	0	0	0	0		0	0	0	0	0	0	0	0	0	0
Acetobacter (AF127399.1.1390)	0	0		0	0	0	0	0	0	0	0	0	0	0	0	0	0		0	0	0	0	0	0	0	0	0	0	0	0	0	0	0	0	0	0	0	0		0	0	0	0	0	0	0	0	0	0
Acetobacter (AB906406.1.1439)	0	0		0	0	0	0	0	1	0	0	0	0	0	0	0	0		0	0	0	0	0	0	0	0	0	0	0	0	0	0	0	0	0	0	0	0		0	0	0	0	0	0	0	0	0	0
Ameyamaea (GQ477827.1.1441)	0	0		0	0	0	0	0	0	0	0	0	0	0	0	0	0		0	0	0	0	0	0	0	0	0	0	0	0	0	0	0	0	0	0	0	0		0	0	0	0	0	0	0	0	0	0
Bradyrhizobium (JN085505.1.1385)	6	1		8	0	0	0	2	0	0	0	0	1	0	1	3	0		2	2	0	0	1	0	0	0	0	0	0	0	0	0	0	0	0	0	0	0		0	0	0	0	0	0	0	0	0	0
Companilactobacillus (AB910349.1.1502)	0	0		0	0	0	0	0	1	0	0	0	0	0	0	0	2		1	0	1	0	0	0	0	0	0	0	0	0	0	0	0	0	0	1	0	0		0	0	0	0	0	0	4	3	2	0
Desulfovibrio (AF192153.1.1542)	17	12		1	0	0	0	0	0	0	0	0	0	0	0	0	0		1	0	0	0	0	0	0	0	0	0	0	0	0	0	0	0	0	0	0	0		0	0	0	0	0	0	0	0	0	0
Enterococcus (JN257085.1.1436)	1	2		14	14	0	0	0	0	0	0	0	0	0	0	0	0		0	0	0	0	0	0	0	0	0	0	0	0	0	0	0	0	0	0	0	0		0	0	0	0	0	0	0	0	0	0
Escherichia-Shigella (HG738867.223770.225311)	9	6		8	5	1	0	0	0	0	0	0	0	0	0	0	0		0	0	0	0	0	0	0	0	0	1	0	0	0	0	0	0	1	0	0	0		0	0	0	0	0	0	0	0	0	0
Lacticaseibacillus (AJ271854.1.1522)	0	0		0	0	0	0	0	0	0	0	0	0	0	0	0	0		0	0	0	0	0	0	0	0	0	3	2	1	1	0	0	0	0	1	1	0		0	0	0	0	0	0	0	0	0	0
Lacticaseibacillus (KM100599.1.1483)	0	0		0	0	0	0	0	0	0	0	0	0	0	0	0	0		0	0	1	0	0	0	0	0	0	1	0	0	0	0	1	0	0	0	1	0		0	0	2	0	0	2	1	0	0	0
Lacticaseibacillus (MF446940.1.1387)	0	0		0	0	0	0	0	0	0	0	0	0	0	0	0	0		0	0	0	0	1	0	0	2	0	1	2	1	0	0	2	0	0	0	0	0		0	1	2	0	0	0	1	1	0	0
Lactiplantibacillus (CP030881.900033.901579)	0	0		2	9	0	0	0	0	0	1	0	0	0	0	0	0		0	0	0	0	0	0	1	0	0	0	1	0	0	0	0	0	0	0	0	0		2	0	0	0	0	1	0	0	0	0
Lactiplantibacillus (MH899372.1.1240)	0	0		0	0	0	0	0	1	0	0	0	0	0	0	0	0		0	0	0	0	0	0	0	0	0	0	0	0	0	0	0	0	0	0	0	0		1	0	0	0	0	3	0	0	0	0
Lactobacillus (CP003799.473901.475474)	0	0		0	0	1	1	0	1	1	6	0	0	0	0	0	1		0	0	0	0	0	0	0	2	0	0	0	0	0	0	0	0	0	2	0	0		1	0	0	0	0	1	0	1	0	0
Lactobacillus (MG551177.1.1472)	0	0		0	0	0	4	0	1	3	1	0	0	0	0	0	0		0	1	0	0	0	0	0	2	0	0	0	0	0	0	0	0	0	0	0	0		3	0	2	0	0	0	1	0	0	1
Ochrobactrum (DQ860022.1.1445)	0	0		0	0	0	0	0	0	0	0	0	0	0	0	0	0		0	0	0	0	0	0	0	0	0	0	0	0	0	0	0	0	0	0	0	0		0	0	0	0	0	0	0	0	0	0
Paenibacillus (JN975188.1.1346)	0	0		0	0	0	0	0	0	0	0	0	0	0	0	0	0		0	0	0	0	0	0	0	0	0	0	0	0	0	0	0	0	0	0	0	0		0	0	0	0	0	0	0	0	0	0
Pediococcus (MF945626.1.1257)	0	0		0	0	0	0	0	0	3	0	2	0	0	1	0	2		0	0	0	0	0	0	0	1	0	1	0	0	0	0	0	1	0	0	0	0		0	0	0	1	0	0	1	0	1	0
Pseudoxanthomonas (AB008507.1.1464)	12	8		5	3	0	0	0	0	0	0	0	0	0	0	0	0		0	1	0	0	0	0	0	0	0	0	0	0	0	0	0	0	0	0	0	0		0	0	0	0	0	0	0	0	0	0
UCG-005 (AB034008.1.1508)	22	4		3	2	0	0	0	0	0	0	0	0	0	0	0	0		0	0	0	0	0	0	0	0	0	0	0	0	0	0	0	0	0	0	0	0		0	0	0	0	0	0	0	0	0	0
uncultured (FPLM01002500.11.1492)	12	13		6	0	0	0	0	0	0	0	0	0	0	0	0	0		0	0	0	0	0	0	0	0	0	0	0	0	0	0	0	0	0	0	0	0		0	0	0	0	0	0	0	0	0	0
uncultured (FJ516980.1.1456)	4	25		0	2	0	0	0	0	0	0	0	0	0	0	0	0		0	0	0	0	0	0	0	0	0	0	0	0	0	0	0	0	0	0	0	0		0	0	0	0	0	0	0	0	0	0
AKYH767 (KJ808496.1.1487)	9	20		1	1	0	0	0	0	0	0	0	0	0	0	0	0		0	0	0	0	0	0	0	0	0	0	0	0	0	0	0	0	0	0	0	0		0	0	0	0	0	0	0	0	0	0
NS9 marine group (JN609301.1.1488)	7	21		2	1	0	0	0	0	0	0	0	0	0	0	0	0		0	0	0	0	0	0	0	0	0	0	0	0	0	0	0	0	0	0	0	0		0	0	0	0	0	0	0	0	0	0
NS9 marine group (KC432440.1.1353)	11	19		1	0	0	0	0	0	0	0	0	0	0	0	0	0		0	0	0	0	0	0	0	0	0	0	0	0	0	0	0	0	0	0	0	0		0	0	0	0	0	0	0	0	0	0
Saccharimonadales (FPLP01004817.18.1390)	7	8		9	7	0	0	0	0	0	0	0	0	0	0	0	0		0	0	0	0	0	0	0	0	0	0	0	0	0	0	0	0	0	0	0	0		0	0	0	0	0	0	0	0	0	0
WPS-2 (HE576389.1.1425)	19	1		10	1	0	0	0	0	0	0	0	0	0	0	0	0		0	0	0	0	0	0	0	0	0	0	0	0	0	0	0	0	0	0	0	0		0	0	0	0	0	0	0	0	0	0
Veillonellaceae (New.CleanUp.ReferenceOTU4587)	3	1		12	15	0	0	0	0	0	0	0	0	0	0	0	0		0	0	0	0	0	0	0	0	0	0	0	0	0	0	0	0	0	0	0	0		0	0	0	0	0	0	0	0	0	0
Prevotella (New.CleanUp.ReferenceOTU11460)	0	0		0	0	0	0	0	0	0	0	0	0	0	1	1	2		0	0	0	4	0	0	3	1	0	0	0	0	1	0	2	0	3	0	0	2		0	0	0	0	0	0	0	0	0	0
Lactobacillus (New.CleanUp.ReferenceOTU14483)	0	0		0	0	0	0	0	0	0	0	0	0	0	0	0	0		0	0	0	0	0	0	0	0	0	0	0	0	0	0	0	0	0	0	0	0		2	0	0	0	0	0	0	0	0	0
Prevotella (New.CleanUp.ReferenceOTU25389)	13	5		11	1	1	0	0	0	0	0	0	0	0	0	0	0		0	0	0	0	0	0	0	0	0	0	0	0	0	0	0	0	0	0	0	0		0	0	0	0	0	0	0	0	0	0
Butyrivibrio (New.CleanUp.ReferenceOTU31787)	0	0		0	0	0	0	0	0	0	0	0	0	0	1	1	0		1	3	3	0	4	1	1	0	1	0	2	1	0	2	1	1	2	0	1	1		0	0	0	0	1	3	0	0	0	0
Pediococcus (New.CleanUp.ReferenceOTU38656)	0	0		0	0	0	0	0	0	0	1	0	1	0	0	0	0		0	0	1	0	0	0	0	0	0	0	1	0	0	0	0	0	0	0	0	0		0	1	4	0	2	0	0	0	0	0
Acetobacter (AB937774.1.1352)	0	0		0	0	0	0	2	0	0	0	0	0	0	1	0	0		1	0	1	0	0	0	0	0	0	0	0	1	2	0	0	0	0	1	0	0		0	2	1	0	2	0	2	0	0	0
Anaerovibrio (KC835925.1.1520)	5	4		19	2	0	0	0	0	0	0	0	0	0	0	0	0		0	0	0	0	0	0	0	0	0	0	0	0	0	0	0	0	0	0	0	0		0	0	0	0	0	0	0	0	0	0
Azospira (DQ974114.1.1482)	18	11		1	0	0	0	0	0	0	0	0	0	0	0	0	0		0	0	0	0	0	0	0	0	0	0	0	0	0	0	0	0	0	0	0	0		0	0	0	0	0	0	0	0	0	0
Bacteroides (AB742057.1.1470)	9	21		0	0	0	0	0	0	0	0	0	0	0	0	0	0		0	0	0	0	0	0	0	0	0	0	0	0	0	0	0	0	0	0	0	0		0	0	0	0	0	0	0	0	0	0
Christensenellaceae R-7 group (KJ881304.1.1501)	14	8		6	2	0	0	0	0	0	0	0	0	0	0	0	0		0	0	0	0	0	0	0	0	0	0	0	0	0	0	0	0	0	0	0	0		0	0	0	0	0	0	0	0	0	0
Corynebacterium (AJ222817.1.1437)	1	1		0	14	0	0	0	0	0	0	0	0	0	0	0	0		0	0	0	0	0	0	0	0	0	0	0	0	0	0	0	0	0	0	0	0		0	0	0	0	0	0	0	0	0	0
Dechloromonas (JF808841.1.1539)	18	9		3	0	0	0	0	0	0	0	0	0	0	0	0	0		0	0	0	0	0	0	0	0	0	0	0	0	0	0	0	0	0	0	0	0		0	0	0	0	0	0	0	0	0	0
Flavobacterium (AM167559.1.1492)	2	22		5	1	0	0	0	0	0	0	0	0	0	0	0	0		0	0	0	0	0	0	0	0	0	0	0	0	0	0	0	0	0	0	0	0		0	0	0	0	0	0	0	0	0	0
Gordonia (JN382216.1.1456)	0	5		1	24	0	0	0	0	0	0	0	0	0	0	0	0		0	0	0	0	0	0	0	0	0	0	0	0	0	0	0	0	0	0	0	0		0	0	0	0	0	0	0	0	0	0
Lacticaseibacillus (KU315093.1.1513)	0	0		0	0	0	0	0	0	0	0	0	0	0	0	0	0		0	0	1	2	0	1	0	0	0	0	0	0	0	0	0	0	2	0	1	0		0	1	0	0	1	1	2	0	1	0
Lactiplantibacillus (MF611837.1.1347)	0	0		0	0	0	0	0	0	0	0	0	0	0	0	0	0		0	0	0	0	0	0	0	0	0	0	0	0	0	0	0	0	0	0	0	0		1	2	0	0	1	1	0	0	0	0
Lactiplantibacillus (KF673533.1.1460)	0	0		0	0	0	0	0	0	0	0	0	0	0	0	0	0		0	0	0	0	0	0	0	0	0	0	0	0	0	0	0	0	0	0	0	0		7	0	0	0	0	2	0	0	0	0
Lactiplantibacillus (KR107059.1.1468)	0	0		0	0	0	0	0	0	0	0	0	0	0	0	0	0		0	0	0	0	0	0	0	0	0	0	0	0	0	0	0	0	0	0	0	0		2	0	0	0	3	1	0	0	0	0
Lactiplantibacillus (KJ769142.1.1500)	0	0		0	1	0	0	0	0	0	0	0	0	0	0	0	0		0	0	0	0	0	0	0	0	0	0	0	0	0	0	0	0	0	0	0	0		3	0	0	0	0	2	0	0	0	0
Lactiplantibacillus (KX664087.1.1205)	0	0		0	1	0	0	0	0	0	0	0	0	0	0	0	0		0	0	0	0	0	0	0	0	0	0	0	0	0	0	0	0	0	0	0	0		4	0	2	0	0	3	0	0	0	0
Lactobacillus (KF064913.1.1385)	0	0		0	0	1	3	1	0	4	3	0	1	0	0	0	0		2	0	0	0	0	0	0	1	0	0	0	0	0	0	0	0	0	1	0	0		1	1	0	0	1	0	1	1	0	0
Lactobacillus (JQ799149.1.1527)	0	0		0	0	0	0	2	2	1	2	0	0	0	0	0	1		0	0	0	0	0	0	0	0	0	0	0	0	0	0	0	0	0	0	1	0		0	0	0	0	0	0	0	0	1	0
Novosphingobium (AJ416411.1.1485)	11	6		9	0	0	0	0	0	0	0	0	0	0	1	0	0		0	0	2	0	0	0	0	0	0	0	0	0	0	0	0	0	0	0	0	0		0	0	0	0	0	0	0	0	0	0
Pedobacter (KX611467.1.1474)	0	0		2	0	0	0	3	0	1	0	0	0	0	0	3	0		0	2	1	1	0	0	4	1	0	0	0	0	0	0	0	0	0	0	0	0		0	0	0	0	0	0	0	1	0	0
Rhodoferax (GU233447.1.1458)	16	12		2	0	0	0	0	0	0	0	0	0	0	0	0	0		0	0	0	0	0	0	0	0	0	0	0	0	0	0	0	0	0	0	0	0		0	0	0	0	0	0	0	0	0	0
uncultured (AJ488069.1.1516)	9	20		1	0	0	0	0	0	0	0	0	0	0	0	0	0		0	0	0	0	0	0	0	0	0	0	0	0	0	0	0	0	0	0	0	0		0	0	0	0	0	0	0	0	0	0
Zoogloea (AF035051.1.1388)	25	2		2	1	0	0	0	0	0	0	0	0	0	0	0	0		0	0	0	0	0	0	0	0	0	0	0	0	0	0	0	0	0	0	0	0		0	0	0	0	0	0	0	0	0	0
AKYH767 (GU305771.1.1242)	10	19		1	0	0	0	0	0	0	0	0	0	0	0	0	0		0	0	0	0	0	0	0	0	0	0	0	0	0	0	0	0	0	0	0	0		0	0	0	0	0	0	0	0	0	0
Saccharimonadales (CU917938.1.1307)	13	9		4	4	0	0	0	0	0	0	0	0	0	0	0	0		0	0	0	0	0	0	0	0	0	0	0	0	0	0	0	0	0	0	0	0		0	0	0	0	0	0	0	0	0	0
RFN20 (New.CleanUp.ReferenceOTU4751)	14	15		0	1	0	0	0	0	0	0	0	0	0	0	0	0		0	0	0	0	0	0	0	0	0	0	0	0	0	0	0	0	0	0	0	0		0	0	0	0	0	0	0	0	0	0
Pseudoramibacter_Eubacterium (New.CleanUp.ReferenceOTU8191)	0	0		0	0	0	0	0	0	0	0	0	0	0	0	1	0		0	0	0	0	2	0	0	0	0	0	1	0	1	0	0	2	0	1	4	3		0	0	0	0	0	0	0	0	0	0
Pediococcus (New.CleanUp.ReferenceOTU27657)	0	0		0	0	0	0	1	0	0	1	1	0	1	2	1	1		1	1	0	0	0	1	0	0	0	3	0	0	0	0	0	0	0	0	0	0		0	1	0	0	0	1	0	0	0	1
Bacillus (New.CleanUp.ReferenceOTU34169)	0	0		0	0	0	0	0	0	0	0	0	0	0	0	0	0		0	0	0	0	0	0	0	0	0	0	0	0	0	0	0	0	0	0	0	0		0	0	0	0	0	0	0	0	0	0
RFN20 (New.CleanUp.ReferenceOTU35340)	11	18		1	0	0	0	0	0	0	0	0	0	0	0	0	0		0	0	0	0	0	0	0	0	0	0	0	0	0	0	0	0	0	0	0	0		0	0	0	0	0	0	0	0	0	0
Acetitomaculum (GU303919.1.1495)	0	0		0	0	0	0	0	0	0	0	0	3	2	2	2	0		1	2	0	0	2	0	0	0	2	0	0	1	0	0	1	1	0	0	2	5		1	1	0	0	1	0	0	0	0	0
Aeromonas (JF496528.1.1461)	11	17		1	0	0	0	0	0	0	0	0	0	0	0	0	0		0	0	0	0	0	0	0	0	0	0	0	0	0	0	0	0	0	0	0	0		0	0	0	0	0	0	0	0	0	0
Anaerosalibacter (CCEZ01000065.95.1603)	0	0		0	0	0	0	0	0	0	0	0	0	0	0	0	0		0	0	0	0	0	0	0	0	0	0	0	0	0	0	0	0	0	0	0	0		0	0	0	0	0	0	0	0	0	0
Aneurinibacillus (X94194.1.1482)	0	0		0	0	0	0	0	0	0	0	0	0	0	0	0	0		0	0	0	0	0	0	0	0	0	0	0	0	0	0	0	0	0	0	0	0		0	0	0	0	0	0	0	0	0	0
Deinobacterium (AM988777.1.1461)	16	4		7	2	0	0	0	0	0	0	0	0	0	0	0	0		0	0	0	0	0	0	0	0	0	0	0	0	0	0	0	0	0	0	0	0		0	0	0	0	0	0	0	0	0	0
Ferruginibacter (KP717488.1.1488)	12	12		5	0	0	0	0	0	0	0	0	0	0	0	0	0		0	0	0	0	0	0	0	0	0	0	0	0	0	0	0	0	0	0	0	0		0	0	0	0	0	0	0	0	0	0
Flavobacterium (FJ593904.1.1405)	4	15		5	5	0	0	0	0	0	0	0	0	0	0	0	0		0	0	0	0	0	0	0	0	0	0	0	0	0	0	0	0	0	0	0	0		0	0	0	0	0	0	0	0	0	0
Lacticaseibacillus (LY269649.2.1420)	0	0		0	0	0	0	0	0	0	0	0	0	0	0	0	0		0	0	0	0	0	0	0	0	1	0	2	1	1	0	1	0	2	0	0	1		1	1	0	0	0	0	0	0	0	1
Lacticaseibacillus (HQ812018.1.1483)	0	0		0	0	0	0	0	0	0	0	0	0	0	0	0	0		0	0	0	0	0	0	0	1	2	2	0	0	2	0	1	0	0	1	0	0		0	0	0	0	0	0	0	1	0	0
Lactiplantibacillus (JQ446510.1.1471)	0	0		0	0	0	0	0	0	0	0	0	0	0	0	0	0		0	0	0	0	0	0	0	0	0	0	0	0	0	0	0	0	0	0	0	0		3	0	0	0	0	1	0	0	0	0
Lactiplantibacillus (MH924244.1.1200)	0	0		0	1	1	0	0	0	0	0	0	0	0	0	0	0		0	0	0	0	0	0	0	0	0	0	0	0	0	0	0	0	0	1	0	0		1	0	0	0	0	0	0	0	0	0
Lactobacillus (KF083798.1.1392)	0	0		0	0	1	5	0	0	2	4	0	0	0	0	0	0		0	0	0	0	0	0	0	1	1	0	0	0	0	0	0	0	0	2	0	0		1	0	0	0	0	0	0	1	1	0
Lactococcus (EF694030.1.1440)	11	2		16	0	0	0	0	0	0	0	0	0	0	0	0	0		0	0	0	0	0	0	0	0	0	0	0	0	0	0	0	0	0	0	0	0		0	0	0	0	0	0	0	0	0	0
Levilactobacillus (JQ009334.1.1546)	0	0		1	18	0	0	0	0	0	0	0	0	0	0	0	0		0	0	0	0	0	0	0	0	0	0	0	0	0	0	0	0	0	0	0	0		0	0	0	0	0	0	0	0	0	0
Ligilactobacillus (KT025580.1.1466)	0	1		27	1	0	0	0	0	0	0	0	0	0	0	0	0		0	0	0	0	0	0	0	0	0	0	0	0	0	0	0	0	0	0	0	0		0	0	0	0	0	0	0	0	0	0
Pediococcus (KX688797.1.1534)	0	0		0	2	0	0	0	0	0	1	0	0	0	0	0	2		0	2	0	0	0	1	0	0	0	0	1	0	0	0	0	0	0	0	0	0		4	0	0	0	0	2	1	0	1	0
Pediococcus (JX490164.1.1500)	0	0		0	0	0	0	1	0	0	1	1	2	0	0	2	1		1	0	0	0	0	0	0	0	0	0	0	0	0	0	0	0	0	0	0	0		1	0	1	0	1	1	0	0	0	0
Pseudomonas (AJ786783.1.1490)	0	1		3	0	1	0	0	0	1	0	0	1	0	0	1	0		0	0	2	0	1	2	0	3	0	0	0	0	0	0	0	0	0	0	0	0		0	0	0	0	0	0	0	0	0	0
Sphingobium (KP257600.1.1451)	8	12		7	2	0	0	0	0	0	0	0	0	0	0	0	0		0	0	0	0	0	0	0	0	0	0	0	0	0	0	0	0	0	0	0	0		0	0	0	0	0	0	0	0	0	0
Sulfuritalea (FQ660238.1.1351)	13	15		1	0	0	0	0	0	0	0	0	0	0	0	0	0		0	0	0	0	0	0	0	0	0	0	0	0	0	0	0	0	0	0	0	0		0	0	0	0	0	0	0	0	0	0
uncultured (KJ808409.1.1495)	11	13		5	0	0	0	0	0	0	0	0	0	0	0	0	0		0	0	0	0	0	0	0	0	0	0	0	0	0	0	0	0	0	0	0	0		0	0	0	0	0	0	0	0	0	0
Subgroup 17 (HE650041.1.1371)	8	19		1	1	0	0	0	0	0	0	0	0	0	0	0	0		0	0	0	0	0	0	0	0	0	0	0	0	0	0	0	0	0	0	0	0		0	0	0	0	0	0	0	0	0	0
Lactobacillus (New.CleanUp.ReferenceOTU5298)	0	0		0	0	0	0	0	0	0	0	0	0	0	0	0	0		0	0	0	0	0	0	0	0	0	0	0	0	0	0	0	0	0	0	0	0		0	0	0	0	0	0	0	0	0	0
Lactobacillus (New.CleanUp.ReferenceOTU15391)	0	0		0	0	0	0	0	0	0	0	0	0	0	0	0	0		0	0	0	0	0	0	0	2	0	0	1	0	0	0	0	0	0	1	0	2		0	0	0	0	0	0	1	3	2	1
Lactobacillus (New.CleanUp.ReferenceOTU25992)	0	0		0	0	0	0	0	0	1	0	0	0	0	0	0	0		0	0	1	0	0	0	0	0	1	1	0	0	0	0	0	0	0	1	0	1		2	1	2	0	0	1	1	2	3	0
PRR-11 (New.CleanUp.ReferenceOTU38545)	15	12		2	0	0	0	0	0	0	0	0	0	0	0	0	0		0	0	0	0	0	0	0	0	0	0	0	0	0	0	0	0	0	0	0	0		0	0	0	0	0	0	0	0	0	0
Acinetobacter (KJ806417.1.1229)	17	10		1	0	0	0	0	0	0	0	0	0	0	0	0	0		0	0	0	0	0	0	0	0	0	0	0	0	0	0	0	0	0	0	0	0		0	0	0	0	0	0	0	0	0	0
Aneurinibacillus (KP202305.1.1481)	0	0		0	0	0	0	0	0	0	0	0	0	0	0	0	0		0	0	0	0	0	0	0	0	0	0	0	0	0	0	0	0	0	0	0	0		0	0	0	0	0	0	0	0	0	0
Arcobacter (AM084124.1.1453)	4	19		4	1	0	0	0	0	0	0	0	0	0	0	0	0		0	0	0	0	0	0	0	0	0	0	0	0	0	0	0	0	0	0	0	0		0	0	0	0	0	0	0	0	0	0
CL500-29 marine group (HM007530.1.1497)	18	10		0	0	0	0	0	0	0	0	0	0	0	0	0	0		0	0	0	0	0	0	0	0	0	0	0	0	0	0	0	0	0	0	0	0		0	0	0	0	0	0	0	0	0	0
Flavobacterium (EU423319.1.1343)	2	17		4	5	0	0	0	0	0	0	0	0	0	0	0	0		0	0	0	0	0	0	0	0	0	0	0	0	0	0	0	0	0	0	0	0		0	0	0	0	0	0	0	0	0	0
Lacticaseibacillus (JQ406676.1.1453)	0	0		0	0	0	0	0	0	0	0	0	0	0	0	0	0		0	1	1	0	0	0	0	0	0	1	2	1	1	0	0	0	0	0	1	0		0	0	1	0	1	1	0	1	0	0
Lacticaseibacillus (CP012187.1811633.1813211)	0	0		0	0	0	0	0	0	0	0	0	0	0	0	0	0		0	0	0	0	0	0	0	0	1	1	1	2	0	0	0	1	0	0	0	0		0	0	0	0	0	1	0	0	0	1
Lacticaseibacillus (KY425781.1.1515)	0	0		0	0	0	0	0	0	0	0	0	0	0	0	0	0		0	0	0	0	0	0	0	1	0	0	1	1	0	0	2	0	0	1	1	0		0	0	0	0	0	0	0	1	1	0
Lactiplantibacillus (JQ013419.1.1453)	0	0		0	0	0	0	0	0	0	0	0	0	0	0	0	0		0	0	0	0	0	0	0	0	0	0	0	0	0	0	0	0	0	0	0	0		1	0	0	0	0	0	1	2	0	0
Lactiplantibacillus (MH924331.1.1250)	0	0		0	0	0	0	0	0	0	0	0	0	0	0	0	0		0	0	0	0	0	0	0	0	0	0	0	0	0	0	0	0	0	0	0	0		3	0	1	0	0	0	0	0	0	0
Lactiplantibacillus (KJ769141.1.1506)	0	0		0	0	0	0	0	0	0	0	0	0	0	0	0	0		0	0	0	0	0	0	0	0	0	0	0	0	0	0	0	0	0	0	0	0		2	0	0	0	0	2	0	0	0	0
Lactobacillus (AY958900.1.1513)	0	0		0	0	2	6	0	0	3	2	0	0	0	0	0	0		1	0	0	0	0	0	0	0	0	0	0	0	0	0	0	0	0	0	0	0		1	0	2	0	0	2	0	0	1	0
Lactobacillus (KF952776.1.1541)	0	0		0	0	0	2	2	3	4	0	0	0	0	1	0	0		0	0	0	0	0	0	0	1	0	0	0	0	0	0	0	0	0	3	0	0		1	0	1	0	0	0	1	0	1	1
Lentilactobacillus (KX057638.1.1499)	0	0		1	27	0	0	0	0	0	0	0	0	0	0	0	0		0	0	0	0	0	0	0	0	0	0	0	0	0	0	0	0	0	0	0	0		0	0	0	0	0	0	0	0	0	0
Lysinimonas (JN378395.1.1419)	2	4		1	7	0	0	0	0	0	0	0	0	0	0	0	0		0	0	0	0	0	0	0	0	0	0	0	0	0	0	0	0	0	0	0	0		0	0	0	0	0	0	0	0	0	0
NK4A214 group (CU919332.1.1349)	3	20		4	1	0	0	0	0	0	0	0	0	0	0	0	0		0	0	0	0	0	0	0	0	0	0	0	0	0	0	0	0	0	0	0	0		0	0	0	0	0	0	0	0	0	0
OLB12 (EU104303.1.1455)	5	19		3	1	0	0	0	0	0	0	0	0	0	0	0	0		0	0	0	0	0	0	0	0	0	0	0	0	0	0	0	0	0	0	0	0		0	0	0	0	0	0	0	0	0	0
Olsenella (EU775101.1.1379)	0	0		0	0	0	0	0	0	0	1	0	0	0	1	0	1		0	0	0	0	0	0	0	0	0	0	0	0	1	0	2	0	0	1	0	1		1	0	1	0	0	1	0	0	0	0
Pediococcus (KM819161.1.1537)	0	0		0	0	0	0	0	1	0	0	1	0	0	1	0	2		0	0	0	0	0	0	1	1	0	1	0	0	0	0	1	2	0	0	0	0		0	0	0	0	0	2	1	0	1	0
Prevotella_9 (EU728740.1.1484)	1	3		20	4	0	0	0	0	0	0	0	0	0	0	0	0		0	0	0	0	0	0	0	0	0	0	0	0	0	0	0	0	0	0	0	0		0	0	0	0	0	0	0	0	0	0
Psychrobacter (EU434433.1.1417)	21	4		3	0	0	0	0	0	0	0	0	0	0	0	0	0		0	0	0	0	0	0	0	0	0	0	0	0	0	0	0	0	0	0	0	0		0	0	0	0	0	0	0	0	0	0
Rhodococcus (AJ293818.1.1470)	1	0		6	0	0	0	0	0	0	0	0	1	0	2	0	0		1	0	2	0	1	0	0	0	0	0	0	0	0	0	0	0	0	0	0	0		0	0	0	0	0	0	0	0	0	0
uncultured (KJ808039.1.1466)	2	26		0	0	0	0	0	0	0	0	0	0	0	0	0	0		0	0	0	0	0	0	0	0	0	0	0	0	0	0	0	0	0	0	0	0		0	0	0	0	0	0	0	0	0	0
uncultured (KJ808411.1.1480)	4	16		5	3	0	0	0	0	0	0	0	0	0	0	0	0		0	0	0	0	0	0	0	0	0	0	0	0	0	0	0	0	0	0	0	0		0	0	0	0	0	0	0	0	0	0
env.OPS 17 (GU305844.1.1483)	6	21		0	1	0	0	0	0	0	0	0	0	0	0	0	0		0	0	0	0	0	0	0	0	0	0	0	0	0	0	0	0	0	0	0	0		0	0	0	0	0	0	0	0	0	0
NS9 marine group (AY218633.1.1479)	7	14		2	5	0	0	0	0	0	0	0	0	0	0	0	0		0	0	0	0	0	0	0	0	0	0	0	0	0	0	0	0	0	0	0	0		0	0	0	0	0	0	0	0	0	0
Acetobacteraceae (New.CleanUp.ReferenceOTU137)	0	0		0	0	0	0	0	0	2	0	0	1	0	0	0	0		0	0	0	0	0	0	0	0	0	0	0	0	0	0	0	0	0	0	0	0		0	0	0	0	0	0	0	1	0	0
Lactobacillus (New.CleanUp.ReferenceOTU721)	0	0		0	0	0	0	0	0	0	0	0	0	0	0	0	0		0	0	0	1	0	0	0	0	0	2	1	1	0	0	0	0	0	0	0	0		0	0	1	0	0	0	0	0	0	0
Coxiellaceae (New.CleanUp.ReferenceOTU25917)	2	26		0	0	0	0	0	0	0	0	0	0	0	0	0	0		0	0	0	0	0	0	0	0	0	0	0	0	0	0	0	0	0	0	0	0		0	0	0	0	0	0	0	0	0	0
Pediococcus (New.CleanUp.ReferenceOTU27594)	0	0		0	0	1	0	0	0	0	0	0	0	0	0	0	0		0	0	0	0	0	0	0	0	0	0	0	0	0	0	0	0	0	0	0	0		1	1	0	0	1	4	0	0	0	0
Lactobacillus (New.CleanUp.ReferenceOTU28828)	0	0		0	0	0	3	2	4	2	4	0	0	0	0	0	1		1	0	0	0	0	0	0	0	0	0	0	0	0	0	0	0	0	0	0	0		0	0	0	0	0	0	0	0	3	0
Arcobacter (New.CleanUp.ReferenceOTU32575)	7	12		6	3	0	0	0	0	0	0	0	0	0	0	0	0		0	0	0	0	0	0	0	0	0	0	0	0	0	0	0	0	0	0	0	0		0	0	0	0	0	0	0	0	0	0
Pediococcus (New.CleanUp.ReferenceOTU36082)	0	0		0	0	0	0	1	1	0	1	0	0	0	0	1	0		0	0	0	0	0	0	0	0	0	2	2	0	0	0	0	6	0	1	0	0		0	0	0	0	0	0	0	0	1	0
[Ruminococcus] gauvreauii group (FJ833305.1.1366)	0	0		19	8	0	0	0	0	0	0	0	0	0	0	0	0		0	0	0	0	0	0	0	0	0	0	0	0	0	0	0	0	0	0	0	0		0	0	0	0	0	0	0	0	0	0
Aeromonas (JQ425754.1.1398)	10	15		2	0	0	0	0	0	0	0	0	0	0	0	0	0		0	0	0	0	0	0	0	0	0	0	0	0	0	0	0	0	0	0	0	0		0	0	0	0	0	0	0	0	0	0
Bacillus (EF379274.1.1415)	0	0		0	0	0	0	0	0	0	0	0	0	0	0	0	0		0	0	0	0	0	0	0	0	0	0	0	0	0	0	0	0	0	0	0	0		0	0	0	0	0	0	0	0	0	0
Clostridium sensu stricto 1 (X68180.1.1511)	0	0		0	0	0	0	0	0	0	0	0	0	0	0	0	0		0	0	0	0	0	0	0	0	0	0	0	0	0	0	0	0	0	0	0	0		0	0	0	9	0	0	0	0	0	0
Clostridium sensu stricto 13 (FJ155850.1.1411)	0	0		0	1	0	0	0	0	0	0	0	0	0	0	0	0		0	0	0	0	0	0	0	0	0	0	0	0	0	0	0	0	0	0	0	1		0	0	0	0	0	0	0	0	0	0
Desulfomicrobium (JN391736.1.1515)	13	11		3	0	0	0	0	0	0	0	0	0	0	0	0	0		0	0	0	0	0	0	0	0	0	0	0	0	0	0	0	0	0	0	0	0		0	0	0	0	0	0	0	0	0	0
Ensifer (JN098520.1.1395)	13	9		4	1	0	0	0	0	0	0	0	0	0	0	0	0		0	0	0	0	0	0	0	0	0	0	0	0	0	0	0	0	0	0	0	0		0	0	0	0	0	0	0	0	0	0
Flavobacterium (MF538728.1.1387)	0	0		3	0	0	0	0	0	0	0	0	1	0	1	0	0		1	0	1	1	0	0	0	0	0	0	0	0	0	0	0	0	0	0	0	0		0	0	0	1	0	0	0	0	0	0
Lacticaseibacillus (HM188412.1.1475)	0	0		0	0	0	0	0	0	0	0	0	0	0	0	0	0		0	0	2	0	0	0	0	0	0	0	1	0	0	0	1	0	0	0	1	0		0	0	1	0	1	2	0	0	1	1
Lacticaseibacillus (HQ812289.1.1479)	0	0		0	0	0	0	0	0	0	0	0	0	0	0	0	0		0	1	0	0	0	0	0	0	0	0	0	0	0	1	1	1	0	0	0	0		0	0	0	0	0	1	1	2	1	0
Lacticaseibacillus (CP005484.1802935.1804483)	0	0		0	0	0	0	0	0	0	0	0	0	0	0	0	0		0	0	0	0	0	0	0	0	0	0	0	0	0	0	0	0	1	0	0	0		1	2	0	0	0	2	0	1	2	0
Lacticaseibacillus (HQ812003.1.1501)	0	0		0	0	0	0	0	0	0	0	0	0	0	0	0	0		0	0	0	0	1	0	0	0	0	1	0	0	0	0	2	0	0	0	1	1		0	1	2	0	1	1	0	1	0	0
Lactiplantibacillus (MG948168.1.1390)	0	0		0	0	0	0	0	0	0	0	0	0	0	0	0	0		0	0	0	0	0	0	0	0	0	0	0	0	0	0	0	0	0	0	0	0		3	0	0	0	0	2	0	0	0	0
Lactiplantibacillus (LKHZ01000001.821384.822921)	0	0		0	0	0	0	0	0	0	0	0	0	0	0	0	0		0	0	0	0	0	0	0	0	0	0	0	0	0	0	0	0	0	0	0	0		2	0	0	0	0	0	0	0	0	0
Lactiplantibacillus (EU074834.1.1462)	0	0		0	1	0	0	0	0	0	0	0	0	0	0	0	0		0	0	0	0	0	0	0	0	0	0	0	0	0	0	0	0	0	0	0	0		2	0	0	0	0	0	0	0	0	0
Lactobacillus (FJ678879.1.1445)	0	0		0	0	1	2	0	1	2	3	0	0	0	0	0	6		0	0	1	0	0	0	0	0	1	0	0	0	0	0	0	0	0	0	0	0		0	1	1	0	0	0	0	1	0	0
Lactobacillus (AB976543.1.1504)	0	0		0	0	2	5	0	1	2	2	0	0	0	0	0	0		0	0	0	0	0	0	0	0	0	0	0	0	0	0	0	0	0	0	0	0		0	0	4	0	0	0	1	0	0	1
Lactococcus (LN560803.1.1380)	0	0		0	0	22	3	2	0	0	0	0	0	0	0	0	0		0	0	0	0	0	0	0	0	0	0	0	0	0	0	0	0	0	0	0	0		0	0	0	0	0	0	0	0	0	0
Limosilactobacillus (AY253659.1.1520)	0	0		0	0	7	14	0	0	0	0	0	0	0	0	0	0		0	0	0	0	0	0	0	0	0	0	0	0	0	0	0	0	0	0	0	0		2	0	0	0	0	0	0	1	0	0
Olsenella (FJ369516.1.1352)	0	0		0	0	0	0	2	0	0	0	3	6	1	1	0	0		2	0	0	0	0	0	0	0	0	0	0	0	0	0	0	0	0	0	0	0		0	1	0	0	0	0	0	0	0	0
Paenibacillus (AB073194.1.1505)	0	0		0	0	0	0	0	0	0	0	0	0	0	0	0	0		0	0	0	0	0	0	0	0	0	0	0	0	0	0	0	0	0	0	0	0		0	0	0	0	0	0	0	0	0	0
Pediococcus (KX262845.1.1381)	0	0		0	0	0	0	0	0	1	1	0	0	0	0	0	0		0	0	0	0	0	0	0	0	0	0	2	0	0	0	0	1	0	0	0	0		0	0	0	0	0	2	1	0	0	1
Pediococcus (HQ774422.1.1496)	0	0		0	0	0	0	0	0	0	0	0	0	0	0	0	0		0	0	0	0	0	0	0	0	0	0	0	0	0	0	0	0	0	0	0	0		4	0	1	0	0	2	0	0	0	0
Pediococcus (KT351720.1.1512)	0	0		0	0	0	0	1	0	0	0	1	0	1	1	1	0		1	1	0	0	1	0	0	0	0	0	2	0	0	0	0	0	0	0	1	1		0	1	0	1	0	0	0	0	0	0
Proteocatella (AB721397.1.1441)	9	17		0	1	0	0	0	0	0	0	0	0	0	0	0	0		0	0	0	0	0	0	0	0	0	0	0	0	0	0	0	0	0	0	0	0		0	0	0	0	0	0	0	0	0	0
Pseudoramibacter (EU474929.1.1385)	0	0		0	0	0	0	0	0	0	0	0	0	0	0	0	0		0	0	0	0	2	0	0	1	0	0	2	0	3	0	0	6	0	0	1	1		0	0	0	0	0	0	0	0	1	0
Pseudoramibacter (AF371692.1.1465)	0	0		0	0	0	0	0	0	0	0	0	0	0	0	0	0		0	0	1	1	1	0	0	1	1	0	0	0	0	0	3	3	0	2	0	2		0	0	0	0	0	0	0	0	1	0
Selenomonas (HE582765.1.1549)	5	5		15	2	0	0	0	0	0	0	0	0	0	0	0	0		0	0	0	0	0	0	0	0	0	0	0	0	0	0	0	0	0	0	0	0		0	0	0	0	0	0	0	0	0	0
Thauera (AJ005818.1.1484)	12	6		8	1	0	0	0	0	0	0	0	0	0	0	0	0		0	0	0	0	0	0	0	0	0	0	0	0	0	0	0	0	0	0	0	0		0	0	0	0	0	0	0	0	0	0
uncultured (JX040394.1.1452)	8	19		0	0	0	0	0	0	0	0	0	0	0	0	0	0		0	0	0	0	0	0	0	0	0	0	0	0	0	0	0	0	0	0	0	0		0	0	0	0	0	0	0	0	0	0
mle1-27 (FPLP01000677.6.1537)	16	11		0	0	0	0	0	0	0	0	0	0	0	0	0	0		0	0	0	0	0	0	0	0	0	0	0	0	0	0	0	0	0	0	0	0		0	0	0	0	0	0	0	0	0	0
Unassigned (New.CleanUp.ReferenceOTU228)	11	14		2	0	0	0	0	0	0	0	0	0	0	0	0	0		0	0	0	0	0	0	0	0	0	0	0	0	0	0	0	0	0	0	0	0		0	0	0	0	0	0	0	0	0	0
Flavobacterium (New.CleanUp.ReferenceOTU3274)	4	14		6	3	0	0	0	0	0	0	0	0	0	0	0	0		0	0	0	0	0	0	0	0	0	0	0	0	0	0	0	0	0	0	0	0		0	0	0	0	0	0	0	0	0	0
Pediococcus (New.CleanUp.ReferenceOTU5339)	0	0		0	0	0	0	0	0	0	0	0	0	0	1	0	0		1	0	1	1	0	0	0	0	0	0	0	1	0	0	0	0	0	0	0	0		0	1	4	0	0	1	0	0	0	0
Prevotella (New.CleanUp.ReferenceOTU8378)	8	15		4	0	0	0	0	0	0	0	0	0	0	0	0	0		0	0	0	0	0	0	0	0	0	0	0	0	0	0	0	0	0	0	0	0		0	0	0	0	0	0	0	0	0	0
Lactobacillus (New.CleanUp.ReferenceOTU9491)	0	0		0	0	1	1	0	1	2	2	0	0	0	0	0	0		2	0	0	0	0	0	0	1	0	0	0	0	0	0	0	0	0	2	1	0		5	1	1	0	0	0	1	0	1	0
Clostridiales (New.CleanUp.ReferenceOTU21397)	1	3		1	22	0	0	0	0	0	0	0	0	0	0	0	0		0	0	0	0	0	0	0	0	0	0	0	0	0	0	0	0	0	0	0	0		0	0	0	0	0	0	0	0	0	0
Acetobacter (New.CleanUp.ReferenceOTU24509)	0	0		0	0	0	0	0	0	0	0	0	0	0	0	0	0		0	0	0	0	0	0	0	0	0	0	0	0	0	0	0	1	2	0	0	0		0	0	0	0	0	0	0	0	0	0
Lactobacillus (New.CleanUp.ReferenceOTU24786)	0	0		0	0	0	0	0	1	1	0	0	0	0	0	0	0		0	0	0	0	0	0	0	0	0	0	0	0	0	0	0	0	0	3	0	0		1	0	1	0	0	1	6	0	0	0
Lactobacillus (New.CleanUp.ReferenceOTU30346)	0	0		0	1	0	0	0	3	0	0	0	0	0	0	1	2		0	0	0	0	0	0	0	0	0	0	0	0	0	0	0	0	1	0	0	0		0	0	0	0	0	1	4	0	1	0
[Eubacterium] nodatum group (KM251073.1.1443)	1	12		7	5	0	0	0	1	0	0	0	0	0	0	0	0		0	0	0	0	0	0	0	0	0	0	0	0	0	0	0	0	0	0	0	0		0	0	0	0	0	0	0	0	0	0
Acetobacter (LN606600.3092097.3093575)	0	0		0	0	0	0	0	0	0	0	0	0	0	0	0	0		0	0	0	0	0	0	0	0	0	0	0	0	0	0	0	0	0	0	0	0		0	0	0	0	0	0	0	0	0	0
Bacteroides (AB298727.1.1472)	7	13		5	1	0	0	0	0	0	0	0	0	0	0	0	0		0	0	0	0	0	0	0	0	0	0	0	0	0	0	0	0	0	0	0	0		0	0	0	0	0	0	0	0	0	0
Butyrivibrio (GU559765.1.1408)	11	3		10	2	0	0	0	0	0	0	0	0	0	0	0	0		0	0	0	0	0	0	0	0	0	0	0	0	0	0	0	0	0	0	0	0		0	0	0	0	0	0	0	0	0	0
Cloacibacterium (KC252925.1.1381)	10	8		8	0	0	0	0	0	0	0	0	0	0	0	0	0		0	0	0	0	0	0	0	0	0	0	0	0	0	0	0	0	0	0	0	0		0	0	0	0	0	0	0	0	0	0
Clostridium sensu stricto 1 (CP016087.3954961.3956461)	0	0		0	0	0	0	0	0	0	0	0	0	0	0	0	0		0	0	0	0	0	0	0	0	0	0	0	0	0	0	0	0	0	0	0	0		0	0	0	9	0	0	0	0	0	0
Clostridium sensu stricto 1 (AJ229244.1.1399)	0	0		1	0	0	0	0	0	0	0	0	0	0	0	0	0		0	0	0	0	0	0	0	0	0	0	0	0	0	0	0	0	0	0	0	0		0	0	0	5	0	0	0	0	0	0
Companilactobacillus (BACR01000055.89.1642)	0	0		0	2	0	0	0	0	0	0	0	0	0	0	0	3		0	0	1	0	0	0	0	0	0	0	0	0	0	0	0	0	0	0	0	1		0	0	0	0	0	0	2	0	1	1
Crocinitomix (FPLP01012663.15.1441)	4	22		0	0	0	0	0	0	0	0	0	0	0	0	0	0		0	0	0	0	0	0	0	0	0	0	0	0	0	0	0	0	0	0	0	0		0	0	0	0	0	0	0	0	0	0
Hassallia (FPLS01010039.22.1524)	5	21		0	0	0	0	0	0	0	0	0	0	0	0	0	0		0	0	0	0	0	0	0	0	0	0	0	0	0	0	0	0	0	0	0	0		0	0	0	0	0	0	0	0	0	0
Komagataeibacter (AJ001631.1.1482)	0	0		1	0	0	0	0	0	0	1	0	2	0	1	1	0		0	0	0	0	0	0	0	0	0	0	0	0	0	0	1	0	0	0	0	0		0	0	0	4	0	0	0	1	0	0
Lacticaseibacillus (MH935861.1.1324)	0	0		0	0	0	0	0	0	0	0	0	0	0	0	0	0		0	0	0	0	0	0	0	5	1	0	1	0	0	1	0	0	0	0	0	0		1	0	1	0	2	2	0	2	1	1
Lacticaseibacillus (AF349937.1.1220)	0	0		0	0	0	0	0	0	0	0	0	0	0	0	0	0		0	0	0	1	0	0	0	0	0	0	1	0	1	0	0	0	0	0	0	1		0	1	1	0	0	0	0	3	1	0
Lacticaseibacillus (KF029501.1.1532)	0	0		0	0	0	0	0	0	0	0	0	0	0	0	0	0		0	0	0	0	0	0	1	0	1	0	1	0	0	0	1	0	0	0	1	1		0	1	1	0	0	0	0	1	1	0
Lactococcus (KF803553.1.1387)	0	0		0	0	20	5	1	0	0	0	0	0	0	0	0	0		0	0	0	0	0	0	0	0	0	0	0	0	0	0	0	0	0	0	0	0		0	0	0	0	0	0	0	0	0	0
Limosilactobacillus (EU510541.1.1437)	0	0		0	1	9	9	0	0	1	0	0	0	0	0	0	0		0	0	0	0	0	0	0	0	0	0	0	0	0	0	0	0	0	0	0	0		2	0	0	0	0	0	0	0	2	0
Paenibacillus (AJ250319.1.1495)	0	0		0	0	0	0	0	0	0	0	0	0	0	0	0	0		0	0	0	0	0	0	0	0	0	0	0	0	0	0	0	0	0	0	0	0		0	0	0	1	0	0	0	0	0	0
Paludibacter (GU196238.1.1492)	2	23		1	0	0	0	0	0	0	0	0	0	0	0	0	0		0	0	0	0	0	0	0	0	0	0	0	0	0	0	0	0	0	0	0	0		0	0	0	0	0	0	0	0	0	0
Pediococcus (MH899296.1.1223)	0	0		0	0	0	0	0	0	1	0	1	0	0	3	1	0		0	0	0	0	0	0	1	0	0	1	1	0	1	0	0	0	0	0	0	0		0	0	0	0	0	0	1	0	0	0
Prevotella_7 (EF515599.1.1400)	4	1		20	1	0	0	0	0	0	0	0	0	0	0	0	0		0	0	0	0	0	0	0	0	0	0	0	0	0	0	0	0	0	0	0	0		0	0	0	0	0	0	0	0	0	0
Rivicola (JN104394.1.1424)	11	14		0	1	0	0	0	0	0	0	0	0	0	0	0	0		0	0	0	0	0	0	0	0	0	0	0	0	0	0	0	0	0	0	0	0		0	0	0	0	0	0	0	0	0	0
Rubrivivax (KT182570.1.1489)	9	10		7	0	0	0	0	0	0	0	0	0	0	0	0	0		0	0	0	0	0	0	0	0	0	0	0	0	0	0	0	0	0	0	0	0		0	0	0	0	0	0	0	0	0	0
uncultured (FQ659939.1.1325)	7	6		11	2	0	0	0	0	0	0	0	0	0	0	0	0		0	0	0	0	0	0	0	0	0	0	0	0	0	0	0	0	0	0	0	0		0	0	0	0	0	0	0	0	0	0
uncultured (CR933224.1.1278)	11	13		2	0	0	0	0	0	0	0	0	0	0	0	0	0		0	0	0	0	0	0	0	0	0	0	0	0	0	0	0	0	0	0	0	0		0	0	0	0	0	0	0	0	0	0
NS9 marine group (CU466725.2.1360)	6	19		0	1	0	0	0	0	0	0	0	0	0	0	0	0		0	0	0	0	0	0	0	0	0	0	0	0	0	0	0	0	0	0	0	0		0	0	0	0	0	0	0	0	0	0
ST-12K33 (FJ516921.1.1478)	7	17		1	1	0	0	0	0	0	0	0	0	0	0	0	0		0	0	0	0	0	0	0	0	0	0	0	0	0	0	0	0	0	0	0	0		0	0	0	0	0	0	0	0	0	0
TM7-1 (New.CleanUp.ReferenceOTU8968)	13	6		7	0	0	0	0	0	0	0	0	0	0	0	0	0		0	0	0	0	0	0	0	0	0	0	0	0	0	0	0	0	0	0	0	0		0	0	0	0	0	0	0	0	0	0
Acetobacter (New.CleanUp.ReferenceOTU15253)	0	0		0	0	0	0	0	1	1	2	0	0	0	0	0	0		0	0	0	0	0	0	0	0	0	0	2	0	0	0	0	0	0	0	0	0		0	0	0	0	0	0	0	0	0	0
RFN20 (New.CleanUp.ReferenceOTU35270)	6	20		0	0	0	0	0	0	0	0	0	0	0	0	0	0		0	0	0	0	0	0	0	0	0	0	0	0	0	0	0	0	0	0	0	0		0	0	0	0	0	0	0	0	0	0
Acetobacter (LC103254.1.1422)	0	0		1	1	0	1	2	1	0	0	0	2	0	0	0	0		0	0	0	1	0	0	0	0	0	1	0	0	0	0	0	0	0	0	0	0		0	1	0	0	2	0	0	0	0	1
Acidovorax (EU434521.1.1450)	10	11		3	1	0	0	0	0	0	0	0	0	0	0	0	0		0	0	0	0	0	0	0	0	0	0	0	0	0	0	0	0	0	0	0	0		0	0	0	0	0	0	0	0	0	0
Acinetobacter (KY767499.1.1425)	9	13		1	2	0	0	0	0	0	0	0	0	0	0	0	0		0	0	0	0	0	0	0	0	0	0	0	0	0	0	0	0	0	0	0	0		0	0	0	0	0	0	0	0	0	0
Candidatus Accumulibacter (AF502232.1.1451)	12	6		6	1	0	0	0	0	0	0	0	0	0	0	0	0		0	0	0	0	0	0	0	0	0	0	0	0	0	0	0	0	0	0	0	0		0	0	0	0	0	0	0	0	0	0
Clostridium sensu stricto 1 (AB114259.1.1284)	0	0		0	0	0	0	0	0	0	0	0	0	0	0	0	0		0	0	0	0	0	0	0	0	0	0	0	0	0	0	0	0	0	0	0	0		0	0	0	3	0	0	0	0	0	0
Clostridium sensu stricto 13 (JN650265.1.1438)	0	0		0	0	0	0	0	0	0	0	0	0	0	0	0	0		0	0	0	0	0	0	0	0	0	0	0	0	0	0	0	0	0	0	0	0		0	0	0	2	0	0	0	0	0	0
Dechloromonas (AJ318917.1.1487)	15	8		2	0	0	0	0	0	0	0	0	0	0	0	0	0		0	0	0	0	0	0	0	0	0	0	0	0	0	0	0	0	0	0	0	0		0	0	0	0	0	0	0	0	0	0
Desulfobulbus (FJ825510.1.1392)	14	8		2	1	0	0	0	0	0	0	0	0	0	0	0	0		0	0	0	0	0	0	0	0	0	0	0	0	0	0	0	0	0	0	0	0		0	0	0	0	0	0	0	0	0	0
Lacticaseibacillus (JQ412734.1.1522)	0	0		0	0	0	0	0	0	0	0	0	0	0	0	0	0		0	1	0	0	0	0	0	0	1	1	2	0	0	1	1	0	0	0	1	0		0	0	0	0	1	2	0	0	1	1
Lacticaseibacillus (CP002391.2503645.2505202)	0	0		0	0	0	0	0	0	0	0	0	0	0	0	0	0		0	0	0	0	0	0	0	0	0	1	0	0	2	1	0	0	0	0	0	0		0	1	1	0	0	0	0	1	0	0
Lacticaseibacillus (MH806382.1.1583)	0	0		0	0	0	0	0	0	0	0	0	0	0	0	0	2		0	0	0	0	0	0	1	1	1	0	0	0	1	0	1	0	0	0	0	0		0	0	0	0	0	0	0	2	0	0
Lacticaseibacillus (JQ412732.1.1514)	0	0		0	0	0	0	0	0	0	0	0	0	0	0	0	0		0	0	0	0	0	0	0	0	0	1	1	0	0	0	1	0	1	1	1	0		0	0	0	0	1	0	0	0	0	0
Lactiplantibacillus (EU074830.1.1469)	0	0		0	0	0	0	0	0	0	0	0	0	0	0	0	0		0	0	0	0	0	0	0	0	0	0	0	0	0	0	0	0	0	0	0	0		3	0	0	0	1	1	0	0	0	0
Lactiplantibacillus (EU287343.1.1529)	0	0		0	0	0	0	0	0	0	0	0	0	0	0	0	0		0	0	0	0	0	0	0	0	0	0	0	0	0	0	0	0	0	0	0	0		2	0	0	0	1	0	0	0	0	0
Lactiplantibacillus (KJ921804.1.1504)	0	0		0	0	0	0	0	0	0	0	0	0	0	0	0	0		0	0	0	0	0	0	0	0	0	0	0	0	0	0	0	0	0	0	0	0		6	0	0	0	0	3	0	0	0	0
Lactiplantibacillus (MG822868.1.1489)	0	0		0	0	0	0	0	0	0	0	0	0	0	0	0	0		0	0	0	0	0	0	0	0	0	0	0	0	0	0	0	0	0	0	0	0		5	0	1	0	1	0	0	0	0	0
Levilactobacillus (KC755051.1.1536)	0	0		0	0	0	0	0	0	0	0	0	0	0	0	0	0		0	0	0	0	0	0	0	0	0	0	0	0	0	0	0	0	0	0	0	0		0	0	0	0	0	0	0	0	0	0
Porphyrobacter (JN377654.1.1401)	1	1		2	0	1	0	1	0	0	0	0	0	0	1	0	0		1	1	1	0	1	0	0	0	1	0	0	0	0	0	0	0	0	0	0	0		0	0	0	1	0	0	0	0	0	1
Prevotella_9 (JQ186512.1.1367)	0	1		22	2	0	0	0	0	0	0	0	0	0	0	0	0		0	0	0	0	0	0	0	0	0	0	0	0	0	0	0	0	0	0	0	0		0	0	0	0	0	0	0	0	0	0
Streptococcus (KU324927.1.1338)	18	3		3	1	0	0	0	0	0	0	0	0	0	0	0	0		0	0	0	0	0	0	0	0	0	0	0	0	0	0	0	0	0	0	0	0		0	0	0	0	0	0	0	0	0	0
uncultured (AY756595.1.1523)	13	10		1	1	0	0	0	0	0	0	0	0	0	0	0	0		0	0	0	0	0	0	0	0	0	0	0	0	0	0	0	0	0	0	0	0		0	0	0	0	0	0	0	0	0	0
uncultured (DQ296472.1.1512)	18	6		1	0	0	0	0	0	0	0	0	0	0	0	0	0		0	0	0	0	0	0	0	0	0	0	0	0	0	0	0	0	0	0	0	0		0	0	0	0	0	0	0	0	0	0
Bacillus (New.ReferenceOTU127)	0	0		0	0	0	0	0	0	0	0	0	0	0	0	0	0		0	0	0	0	0	0	0	0	0	0	0	0	0	0	0	0	0	0	0	0		0	0	0	0	0	0	0	0	0	0
Prevotella (New.CleanUp.ReferenceOTU524)	0	0		0	0	0	0	3	0	0	0	0	0	4	2	2	5		0	0	0	0	0	0	0	0	1	0	0	0	1	0	2	0	0	0	0	0		0	0	0	0	0	0	0	0	0	0
Unassigned (New.CleanUp.ReferenceOTU3687)	15	10		0	0	0	0	0	0	0	0	0	0	0	0	0	0		0	0	0	0	0	0	0	0	0	0	0	0	0	0	0	0	0	0	0	0		0	0	0	0	0	0	0	0	0	0
Acetobacter (New.CleanUp.ReferenceOTU6349)	0	0		0	0	0	0	0	0	0	0	0	0	0	0	0	0		0	0	0	0	0	0	0	0	0	0	0	0	0	0	0	0	0	0	0	0		0	0	0	0	0	0	0	0	0	0
Dialister (New.CleanUp.ReferenceOTU22820)	0	0		0	0	8	4	5	0	0	0	1	0	2	1	3	1		0	0	0	0	0	0	0	0	0	0	0	0	0	0	0	0	0	0	0	0		0	0	0	0	0	0	0	0	0	0
Lactobacillus (New.CleanUp.ReferenceOTU31695)	0	0		0	0	1	3	0	4	4	3	0	0	0	0	0	0		0	0	0	0	0	0	0	0	0	0	0	0	0	0	0	0	0	0	0	0		2	0	2	0	0	0	0	0	1	0
Lactobacillus (New.CleanUp.ReferenceOTU34828)	0	0		0	0	0	0	0	0	0	0	0	0	0	0	0	0		0	0	0	0	0	0	0	0	0	5	0	0	0	0	0	0	0	1	0	0		2	0	2	0	1	0	0	0	1	2
Parachlamydia (New.CleanUp.ReferenceOTU37747)	4	17		3	1	0	0	0	0	0	0	0	0	0	0	0	0		0	0	0	0	0	0	0	0	0	0	0	0	0	0	0	0	0	0	0	0		0	0	0	0	0	0	0	0	0	0
Lactobacillus (New.CleanUp.ReferenceOTU37765)	0	0		0	0	1	0	0	0	0	0	0	0	0	0	0	0		0	0	0	0	0	0	0	0	0	2	0	0	0	0	0	0	0	3	0	0		0	0	0	0	0	0	0	0	0	0
[Anaerorhabdus] furcosa group (FJ660595.1.1491)	12	11		1	0	0	0	0	0	0	0	0	0	0	0	0	0		0	0	0	0	0	0	0	0	0	0	0	0	0	0	0	0	0	0	0	0		0	0	0	0	0	0	0	0	0	0
Acetobacter (FN667131.1.1421)	0	0		0	0	0	0	0	0	0	0	0	0	0	0	0	0		0	1	0	0	0	0	0	0	0	0	0	1	0	0	0	0	0	0	0	0		0	0	0	0	0	0	0	0	0	0
Aeromonas (AJ224309.1.1407)	11	13		0	0	0	0	0	0	0	0	0	0	0	0	0	0		0	0	0	0	0	0	0	0	0	0	0	0	0	0	0	0	0	0	0	0		0	0	0	0	0	0	0	0	0	0
Allorhizobium-Neorhizobium-Pararhizobium-Rhizobium (JQ396634.1.1474)	11	9		4	0	0	0	0	0	0	0	0	0	0	0	0	0		0	0	0	0	0	0	0	0	0	0	0	0	0	0	0	0	0	0	0	0		0	0	0	0	0	0	0	0	0	0
Candidatus Obscuribacter (CU466697.2.1315)	11	11		1	1	0	0	0	0	0	0	0	0	0	0	0	0		0	0	0	0	0	0	0	0	0	0	0	0	0	0	0	0	0	0	0	0		0	0	0	0	0	0	0	0	0	0
Lacticaseibacillus (KY249640.1.1458)	0	0		0	0	0	0	0	0	0	0	0	0	0	0	0	0		0	0	0	1	0	0	0	0	0	1	0	0	0	0	0	0	1	0	0	1		0	0	0	0	1	1	0	1	2	0
Lacticaseibacillus (CP000423.823779.825346)	0	0		0	0	0	0	0	0	0	0	0	0	0	0	0	0		0	1	1	0	0	1	0	0	0	0	1	0	0	0	0	2	1	0	1	1		0	0	0	0	0	0	2	1	1	0
Lacticaseibacillus (KR135829.1.1481)	0	0		0	0	0	0	0	0	0	0	0	0	0	0	0	0		0	0	0	0	0	0	0	0	0	0	0	2	0	0	0	1	0	0	2	1		0	1	1	0	1	1	0	2	0	0
Lacticaseibacillus (KF060258.1.1509)	0	0		0	0	0	0	0	0	0	0	0	0	0	0	0	0		0	0	0	1	0	0	0	0	1	0	0	0	0	1	0	1	1	0	1	0		2	0	1	0	0	0	2	1	2	0
Lacticaseibacillus (KU886013.1.1207)	0	0		0	0	0	0	0	0	0	0	0	0	0	0	0	0		0	0	0	0	0	0	0	0	0	2	0	0	0	0	3	0	0	1	0	0		0	0	1	0	1	0	1	1	0	0
Lactiplantibacillus (JX566989.1.1476)	0	0		0	0	0	0	0	0	0	0	0	0	0	0	0	0		0	0	0	0	0	0	0	0	0	0	0	0	0	0	0	0	0	0	0	0		1	0	1	0	0	2	0	0	0	0
Lactiplantibacillus (MF611828.1.1493)	0	0		0	0	0	0	0	0	0	0	0	1	0	0	0	0		0	0	0	0	0	0	0	0	0	0	0	0	0	0	0	0	0	0	0	0		3	0	0	0	0	0	0	0	0	0
Lactiplantibacillus (KU898976.1.1485)	0	0		0	0	0	0	0	1	0	0	0	0	0	0	0	0		0	0	0	0	0	0	0	0	0	0	0	0	0	0	0	0	0	0	0	0		8	0	0	0	0	2	0	0	0	0
Lactiplantibacillus (MF436193.1.1432)	0	0		0	1	0	0	0	0	0	0	0	0	0	0	0	0		0	0	0	0	0	0	0	0	0	0	0	0	0	0	0	0	0	1	0	0		3	0	0	0	0	1	0	0	0	1
Lactobacillus (KP090104.1.1469)	0	0		0	0	1	0	1	1	4	3	0	0	0	0	1	0		0	0	0	0	0	0	0	0	0	0	0	0	0	0	0	0	0	1	0	0		3	0	0	0	0	1	0	0	0	0
Lactobacillus (AB506175.1.1556)	0	0		0	0	2	1	0	1	0	1	0	0	0	1	0	2		2	0	0	0	0	0	0	0	0	0	0	0	0	0	0	0	0	0	0	0		0	0	3	0	0	0	0	2	1	0
Megasphaera (JF709901.1.1380)	0	0		0	0	6	3	14	0	0	0	0	1	0	0	0	0		0	0	0	0	0	0	0	0	0	0	0	0	0	0	0	0	0	0	0	0		0	0	0	0	0	0	0	0	0	0
Megasphaera (EF053126.1.1545)	0	0		0	0	4	6	12	2	0	0	0	0	0	0	0	0		0	0	0	0	0	0	0	0	0	0	0	0	0	0	0	0	0	0	0	0		0	0	0	0	0	0	0	0	0	0
Novosphingobium (JN082747.1.1402)	11	4		9	0	0	0	0	0	0	0	0	0	0	0	0	0		0	0	0	0	0	0	0	0	0	0	0	0	0	0	0	0	0	0	0	0		0	0	0	0	0	0	0	0	0	0
Paenibacillus (JF900085.1.1301)	0	0		0	0	0	0	0	0	0	0	0	0	0	0	0	0		0	0	0	0	0	0	0	0	0	0	0	0	0	0	0	0	0	0	0	0		0	0	0	0	0	0	0	0	0	0
Prevotella_9 (AY581270.1.1430)	1	1		20	2	0	0	0	0	0	0	0	0	0	0	0	0		0	0	0	0	0	0	0	0	0	0	0	0	0	0	0	0	0	0	0	0		0	0	0	0	0	0	0	0	0	0
Terrimonas (AB286602.1.1443)	5	19		0	0	0	0	0	0	0	0	0	0	0	0	0	0		0	0	0	0	0	0	0	0	0	0	0	0	0	0	0	0	0	0	0	0		0	0	0	0	0	0	0	0	0	0
uncultured (FM886874.1.1226)	7	10		7	0	0	0	0	0	0	0	0	0	0	0	0	0		0	0	0	0	0	0	0	0	0	0	0	0	0	0	0	0	0	0	0	0		0	0	0	0	0	0	0	0	0	0
uncultured (EU828397.1.1475)	0	4		17	3	0	0	0	0	0	0	0	0	0	0	0	0		0	0	0	0	0	0	0	0	0	0	0	0	0	0	0	0	0	0	0	0		0	0	0	0	0	0	0	0	0	0
Clostridia UCG-014 (JQ187947.1.1331)	12	11		1	0	0	0	0	0	0	0	0	0	0	0	0	0		0	0	0	0	0	0	0	0	0	0	0	0	0	0	0	0	0	0	0	0		0	0	0	0	0	0	0	0	0	0
Unassigned (New.ReferenceOTU105)	11	5		7	0	0	0	0	1	0	0	0	0	0	0	0	0		0	0	0	0	0	0	0	0	0	0	0	0	0	0	0	0	0	0	0	0		0	0	0	0	0	0	0	0	0	0
Methyloversatilis (New.CleanUp.ReferenceOTU744)	14	9		1	0	0	0	0	0	0	0	0	0	0	0	0	0		0	0	0	0	0	0	0	0	0	0	0	0	0	0	0	0	0	0	0	0		0	0	0	0	0	0	0	0	0	0
Lactobacillus (New.CleanUp.ReferenceOTU1109)	0	0		0	0	0	0	0	0	0	0	0	0	0	0	0	0		0	0	0	0	0	0	0	0	0	0	0	0	0	0	0	0	0	0	1	1		0	0	0	0	0	0	1	1	1	0
Paenibacillus (New.CleanUp.ReferenceOTU1822)	0	0		0	0	0	0	0	0	0	0	0	0	0	0	0	0		0	0	0	0	0	0	0	0	0	0	0	0	0	0	0	0	0	0	0	0		0	0	0	0	0	0	0	0	0	0
Butyrivibrio (New.CleanUp.ReferenceOTU15186)	0	0		0	0	0	0	0	0	0	0	0	0	0	1	0	0		0	0	0	0	0	0	2	0	1	0	2	0	2	0	0	0	1	0	2	4		0	0	0	0	5	3	0	0	0	0
Lactobacillus (New.CleanUp.ReferenceOTU20043)	0	0		0	0	0	1	1	0	0	0	0	0	0	0	0	1		1	0	0	0	0	0	0	0	0	0	0	0	0	0	0	0	0	0	0	0		0	0	0	0	0	1	2	2	1	3
[Mogibacteriaceae] (New.CleanUp.ReferenceOTU28702)	0	9		8	7	0	0	0	0	0	0	0	0	0	0	0	0		0	0	0	0	0	0	0	0	0	0	0	0	0	0	0	0	0	0	0	0		0	0	0	0	0	0	0	0	0	0
Acetobacter (New.CleanUp.ReferenceOTU41423)	0	0		0	0	0	0	0	0	0	0	0	0	0	0	0	0		0	0	0	0	0	0	0	0	0	0	0	0	0	0	0	0	0	0	0	0		0	0	0	0	0	0	0	0	0	0
Acetobacter (AB032353.1.1447)	0	0		0	0	0	0	0	0	0	0	0	0	0	0	0	0		0	0	0	0	0	0	0	0	0	0	0	0	0	0	0	0	0	0	0	0		0	0	0	0	0	0	0	0	0	0
Acetobacter (KT724707.1.1418)	0	0		1	0	0	0	1	1	0	1	0	0	0	0	0	0		0	0	0	0	0	0	1	0	0	1	0	0	1	1	0	0	0	0	0	0		0	0	0	0	1	0	0	1	0	0
Butyrivibrio (EU887804.1.1497)	7	3		11	2	0	0	0	0	0	0	0	0	0	0	0	0		0	0	0	0	0	0	0	0	0	0	0	0	0	0	0	0	0	0	0	0		0	0	0	0	0	0	0	0	0	0
Dechloromonas (KF826886.1.1445)	1	21		1	0	0	0	0	0	0	0	0	0	0	0	0	0		0	0	0	0	0	0	0	0	0	0	0	0	0	0	0	0	0	0	0	0		0	0	0	0	0	0	0	0	0	0
Faecalibacterium (AJ413954.1.1462)	2	13		2	6	0	0	0	0	0	0	0	0	0	0	0	0		0	0	0	0	0	0	0	0	0	0	0	0	0	0	0	0	0	0	0	0		0	0	0	0	0	0	0	0	0	0
Flavobacterium (JQ390510.1.1375)	5	14		3	1	0	0	0	0	0	0	0	0	0	0	0	0		0	0	0	0	0	0	0	0	0	0	0	0	0	0	0	0	0	0	0	0		0	0	0	0	0	0	0	0	0	0
Lacticaseibacillus (HQ801729.1.1484)	0	0		0	0	0	0	0	0	0	0	0	0	0	0	0	1		0	0	0	0	0	0	0	0	0	0	2	0	0	0	2	0	0	0	1	0		1	0	0	0	1	0	0	0	3	1
Lacticaseibacillus (CP012187.766988.768566)	0	0		0	0	0	0	0	0	0	0	0	0	0	0	0	0		0	0	0	0	1	0	0	1	1	2	0	1	0	0	1	0	0	0	0	0		0	0	0	0	0	1	0	0	0	0
Lacticaseibacillus (AP018392.2674351.2675900)	0	0		0	0	0	0	0	0	0	0	0	0	0	0	0	0		0	0	0	0	0	0	0	0	0	1	0	0	1	0	0	0	1	1	0	1		2	0	1	0	0	0	0	0	1	1
Lactiplantibacillus (JX003602.1.1336)	0	0		0	0	0	0	0	0	0	0	0	0	0	0	0	0		0	0	0	0	0	0	0	0	0	1	0	0	0	0	0	0	0	0	0	0		4	0	0	0	0	0	0	0	0	0
Lactiplantibacillus (KT374293.1.1520)	0	0		0	0	0	0	0	0	0	0	0	0	0	0	0	0		0	0	0	0	0	0	0	0	0	0	0	0	0	0	0	0	0	0	0	0		1	0	0	0	0	0	0	0	0	0
Lactiplantibacillus (KP987526.1.1519)	0	0		0	0	0	0	0	0	0	0	0	0	0	0	0	0		0	0	0	0	0	0	0	0	0	0	0	0	0	0	0	0	0	0	0	0		3	0	1	0	1	0	0	0	0	0
Lactiplantibacillus (MF369886.1.1482)	0	0		0	0	0	0	0	0	0	0	0	0	0	0	0	0		0	0	0	0	0	0	0	0	0	0	0	0	0	0	0	0	0	0	0	0		3	0	0	0	0	0	0	0	0	0
Lactiplantibacillus (AB362678.1.1495)	0	0		1	0	0	0	0	0	0	0	0	0	0	0	0	0		0	0	0	0	0	0	0	0	0	0	0	0	0	0	0	0	0	0	0	0		4	0	0	0	0	0	0	0	0	0
Lactiplantibacillus (KR055059.1.1436)	0	0		0	0	0	0	0	0	0	0	0	0	0	0	0	0		0	0	0	0	0	0	0	0	0	0	0	0	0	0	0	0	0	0	0	0		3	0	0	0	0	1	0	0	0	0
Lactobacillus (EU474878.1.1428)	0	0		0	0	0	0	2	5	0	1	0	0	0	0	0	1		1	1	0	0	0	0	0	0	1	0	0	0	0	0	0	0	0	0	0	0		1	2	1	0	0	0	0	1	0	1
Lactobacillus (FN692037.1669931.1671482)	0	0		0	0	0	2	0	1	1	2	0	0	1	0	0	1		0	0	0	0	0	0	0	1	0	2	0	0	0	0	0	0	0	0	0	0		3	0	0	0	0	1	0	0	0	0
Mitsuokella (AY985242.1.1381)	0	1		0	3	0	0	13	5	0	0	0	0	1	0	0	0		0	0	0	0	0	0	0	0	0	0	0	0	0	0	0	0	0	0	0	0		0	0	0	0	0	0	0	0	0	0
Pediococcus (KX611574.1.1393)	0	0		0	0	0	0	0	0	0	0	0	0	0	0	0	3		1	0	0	0	1	0	0	0	0	0	1	0	0	0	0	0	0	0	0	0		2	2	1	0	0	0	0	0	0	0
Rhodobacter (KJ776413.1.1297)	1	0		0	0	0	0	0	0	0	0	1	0	0	3	0	0		0	0	0	0	0	0	0	0	0	0	0	0	0	0	0	0	0	0	0	0		0	0	0	0	0	0	1	0	0	0
Arcobacteraceae (DQ234101.1.1546)	8	15		0	0	0	0	0	0	0	0	0	0	0	0	0	0		0	0	0	0	0	0	0	0	0	0	0	0	0	0	0	0	0	0	0	0		0	0	0	0	0	0	0	0	0	0
Muribaculaceae (JQ085666.1.1253)	14	0		7	2	0	0	0	0	0	0	0	0	0	0	0	0		0	0	0	0	0	0	0	0	0	0	0	0	0	0	0	0	0	0	0	0		0	0	0	0	0	0	0	0	0	0
Babeliales (FPLP01007122.16.1536)	11	12		0	0	0	0	0	0	0	0	0	0	0	0	0	0		0	0	0	0	0	0	0	0	0	0	0	0	0	0	0	0	0	0	0	0		0	0	0	0	0	0	0	0	0	0
Lactobacillus (New.ReferenceOTU200)	0	0		0	0	0	0	1	0	0	0	0	0	0	1	0	1		0	1	1	0	0	0	0	0	0	1	0	0	0	0	0	0	0	0	0	1		0	0	0	0	0	1	0	1	1	1
Clostridium (New.ReferenceOTU23)	0	0		0	0	0	0	0	0	0	0	0	0	0	0	0	0		0	0	0	0	0	0	0	0	0	0	0	0	0	0	0	0	0	0	0	0		0	0	0	3	0	0	0	0	0	0
Coriobacteriaceae (New.ReferenceOTU9)	0	0		0	0	0	0	0	0	0	0	0	0	0	0	0	0		0	0	0	0	0	0	1	0	0	0	0	0	0	0	1	2	0	5	1	0		0	2	0	0	0	1	0	0	0	0
Pseudoramibacter_Eubacterium (New.CleanUp.ReferenceOTU2018)	0	0		0	0	0	0	0	0	0	0	0	0	1	0	0	0		0	0	1	0	0	0	0	0	0	0	1	0	0	0	1	3	1	0	0	3		0	0	0	0	0	0	0	0	0	0
Lactobacillus (New.CleanUp.ReferenceOTU4806)	0	0		0	0	1	0	1	1	2	5	0	0	0	0	0	1		0	0	0	0	0	0	0	0	0	1	0	0	0	0	0	0	0	1	1	0		4	0	1	0	0	0	2	0	0	0
Nitrosomonadaceae (New.CleanUp.ReferenceOTU7902)	9	14		0	0	0	0	0	0	0	0	0	0	0	0	0	0		0	0	0	0	0	0	0	0	0	0	0	0	0	0	0	0	0	0	0	0		0	0	0	0	0	0	0	0	0	0
Ruminococcus (New.CleanUp.ReferenceOTU15772)	12	5		4	2	0	0	0	0	0	0	0	0	0	0	0	0		0	0	0	0	0	0	0	0	0	0	0	0	0	0	0	0	0	0	0	0		0	0	0	0	0	0	0	0	0	0
Aneurinibacillus (New.CleanUp.ReferenceOTU32217)	0	0		0	0	0	0	0	0	0	0	0	0	0	0	0	0		0	0	0	0	0	0	0	0	0	0	0	0	0	0	0	0	0	0	0	0		0	0	0	0	0	0	0	0	0	0
Sphingomonadaceae (New.CleanUp.ReferenceOTU39172)	9	1		11	0	0	0	0	0	0	0	0	0	0	0	0	0		1	0	1	0	0	0	0	0	0	0	0	0	0	0	0	0	0	0	0	0		0	0	0	0	0	0	0	0	0	0
Pediococcus (New.CleanUp.ReferenceOTU41770)	0	0		0	0	0	0	0	0	0	0	0	0	0	0	0	0		0	0	0	0	0	0	0	0	0	0	0	0	0	0	0	0	0	0	0	0		0	0	0	0	0	2	1	0	0	0
Acinetobacter (HQ592551.1.1438)	6	14		2	0	0	0	0	0	0	0	0	0	0	0	0	0		0	0	0	0	0	0	0	0	0	0	0	0	0	0	0	0	0	0	0	0		0	0	0	0	0	0	0	0	0	0
Aeromonas (JN561162.1.1463)	10	12		0	0	0	0	0	0	0	0	0	0	0	0	0	0		0	0	0	0	0	0	0	0	0	0	0	0	0	0	0	0	0	0	0	0		0	0	0	0	0	0	0	0	0	0
Bacillus (FN675759.1.1412)	0	0		0	0	0	0	0	0	0	0	0	0	0	0	0	0		0	0	0	0	0	0	0	0	0	0	0	0	0	0	0	0	0	0	0	0		0	0	0	0	0	0	0	0	0	0
Bifidobacterium (X89513.1.1524)	9	0		13	0	0	0	0	0	0	0	0	0	0	0	0	0		0	0	0	0	0	0	0	0	0	0	0	0	0	0	0	0	0	0	0	0		0	0	0	0	0	0	0	0	0	0
Clostridium sensu stricto 1 (HE589856.1.1438)	0	0		0	0	0	0	0	0	0	0	0	0	0	0	0	0		0	0	0	0	0	0	0	0	0	0	0	0	0	0	0	0	0	0	0	0		0	0	0	2	0	0	0	0	0	0
Dechlorobacter (AJ853496.1.1544)	11	5		6	0	0	0	0	0	0	0	0	0	0	0	0	0		0	0	0	0	0	0	0	0	0	0	0	0	0	0	0	0	0	0	0	0		0	0	0	0	0	0	0	0	0	0
Dechloromonas (AB166784.1.1489)	15	6		1	0	0	0	0	0	0	0	0	0	0	0	0	0		0	0	0	0	0	0	0	0	0	0	0	0	0	0	0	0	0	0	0	0		0	0	0	0	0	0	0	0	0	0
Enterobacter (AF530476.1.1468)	8	2		3	0	9	0	0	0	0	0	0	0	0	0	0	0		0	0	0	0	0	0	0	0	0	0	0	0	0	0	0	0	0	0	0	0		0	0	0	0	0	0	0	0	0	0
Flavobacterium (AM230490.1.1550)	6	12		4	0	0	0	0	0	0	0	0	0	0	0	0	0		0	0	0	0	0	0	0	0	0	0	0	0	0	0	0	0	0	0	0	0		0	0	0	0	0	0	0	0	0	0
Halomonas (JF697438.1.1498)	5	13		3	1	0	0	0	0	0	0	0	0	0	0	0	0		0	0	0	0	0	0	0	0	0	0	0	0	0	0	0	0	0	0	0	0		0	0	0	0	0	0	0	0	0	0
Lacticaseibacillus (FM177140.886372.887941)	0	0		0	0	0	0	0	0	0	0	0	0	0	0	0	0		0	0	0	0	0	0	0	0	0	0	3	0	0	0	1	0	1	0	0	0		0	0	1	0	1	0	0	0	0	0
Lacticaseibacillus (AQPP01000009.603822.605335)	0	0		0	0	0	0	0	0	0	0	0	0	0	0	0	0		0	0	0	0	0	0	1	3	0	1	0	0	0	0	0	0	1	1	1	0		0	0	1	0	0	0	0	0	0	2
Lactiplantibacillus (CP030105.142273.143819)	0	0		0	0	0	0	0	0	0	0	0	0	0	0	0	0		0	0	0	0	0	0	0	0	0	0	0	0	0	0	0	0	0	0	0	0		5	0	0	0	0	0	0	0	0	0
Lactiplantibacillus (KP091754.1.1214)	0	0		0	0	0	0	0	0	0	0	0	0	0	0	0	0		0	0	0	0	0	0	0	0	0	0	0	0	0	0	0	0	0	0	0	0		1	0	0	0	0	0	0	0	0	0
Lactiplantibacillus (MH899356.1.1236)	0	0		0	0	0	0	0	0	0	0	0	0	0	0	0	0		0	0	0	0	0	0	0	0	0	0	0	0	0	0	0	0	0	0	0	0		7	0	0	0	0	0	1	0	0	0
Lactiplantibacillus (KX538911.1.1223)	0	0		0	0	0	0	0	0	0	0	0	0	0	0	0	0		0	0	0	0	0	0	0	0	0	0	0	0	0	0	0	0	0	0	0	0		6	1	0	0	0	0	0	0	0	0
Lactiplantibacillus (KP256080.1.1511)	0	0		0	0	0	0	0	0	0	0	0	0	0	0	0	0		0	0	0	0	0	0	0	0	0	0	0	0	0	0	0	0	0	0	0	0		2	0	0	0	0	1	0	0	0	0
Lactobacillus (AY959127.1.1545)	0	0		0	0	1	2	0	0	3	2	0	0	1	0	0	0		0	0	0	0	0	0	0	0	0	0	0	0	0	0	0	0	0	1	0	0		1	0	2	0	0	0	0	1	0	0
Lactobacillus (KU324919.1.1228)	0	0		0	0	2	1	0	2	2	2	0	0	0	0	0	1		0	0	1	0	0	0	0	0	0	0	0	0	0	0	0	0	0	1	0	0		0	0	1	0	0	0	0	0	0	0
Lactobacillus (KF064938.1.1385)	0	0		0	0	0	5	0	1	3	1	0	0	0	0	0	0		0	0	0	0	0	0	0	1	0	0	0	0	0	0	0	0	0	2	0	0		1	0	0	0	0	0	0	1	0	1
Lactococcus (KC545887.1.1487)	0	0		0	0	17	3	2	0	0	0	0	0	0	0	0	0		0	0	0	0	0	0	0	0	0	0	0	0	0	0	0	0	0	0	0	0		0	0	0	0	0	0	0	0	0	0
Latilactobacillus (MF369835.1.1479)	0	0		14	7	0	0	0	0	0	0	0	0	0	0	0	0		0	0	0	0	0	0	0	0	0	0	0	0	0	0	0	0	0	0	0	0		1	0	0	0	0	0	0	0	0	0
Lentilactobacillus (KU315059.1.1516)	0	0		0	17	0	0	0	0	0	0	4	1	0	0	0	0		0	0	0	0	0	0	0	0	0	0	0	0	0	0	0	0	0	0	0	0		0	0	0	0	0	0	0	0	0	0
Limosilactobacillus (EU456866.1.1431)	0	0		0	1	4	4	0	0	0	0	0	0	0	0	0	0		0	0	0	0	0	0	0	0	0	0	0	0	0	0	0	0	0	0	0	0		0	0	0	0	0	0	0	5	2	0
Megasphaera (DQ905537.1.1510)	0	0		12	10	0	0	0	0	0	0	0	0	0	0	0	0		0	0	0	0	0	0	0	0	0	0	0	0	0	0	0	0	0	0	0	0		0	0	0	0	0	0	0	0	0	0
Moraxella (JN175343.1.1521)	17	5		0	0	0	0	0	0	0	0	0	0	0	0	0	0		0	0	0	0	0	0	0	0	0	0	0	0	0	0	0	0	0	0	0	0		0	0	0	0	0	0	0	0	0	0
Pediococcus (KX611573.1.1402)	0	0		0	0	0	0	0	0	0	0	0	0	0	0	0	4		1	0	1	1	1	0	0	0	0	0	0	0	0	0	0	0	0	0	1	0		3	2	0	0	0	0	1	0	0	0
Pediococcus (LC193723.1.1535)	0	0		0	0	0	0	0	0	0	0	1	0	0	0	1	1		0	0	0	0	0	0	0	0	0	1	0	1	1	0	0	0	0	0	0	0		0	0	0	1	0	0	2	2	0	0
Terrisporobacter (EU887818.1.1423)	0	0		0	22	0	0	0	0	0	0	0	0	0	0	0	0		0	0	0	0	0	0	0	0	0	0	0	0	0	0	0	0	0	0	0	0		0	0	0	0	0	0	0	0	0	0
uncultured (CU923512.1.1331)	17	3		2	0	0	0	0	0	0	0	0	0	0	0	0	0		0	0	0	0	0	0	0	0	0	0	0	0	0	0	0	0	0	0	0	0		0	0	0	0	0	0	0	0	0	0
Candidatus Jidaibacter (KF956404.1.1425)	11	9		0	2	0	0	0	0	0	0	0	0	0	0	0	0		0	0	0	0	0	0	0	0	0	0	0	0	0	0	0	0	0	0	0	0		0	0	0	0	0	0	0	0	0	0
uncultured (AJ007870.1.1432)	5	14		2	1	0	0	0	0	0	0	0	0	0	0	0	0		0	0	0	0	0	0	0	0	0	0	0	0	0	0	0	0	0	0	0	0		0	0	0	0	0	0	0	0	0	0
Gordonia (New.ReferenceOTU173)	0	5		0	17	0	0	0	0	0	0	0	0	0	0	0	0		0	0	0	0	0	0	0	0	0	0	0	0	0	0	0	0	0	0	0	0		0	0	0	0	0	0	0	0	0	0
Lactobacillus (New.CleanUp.ReferenceOTU3584)	0	0		0	0	2	6	0	0	2	0	0	0	0	0	0	0		1	0	0	0	0	0	0	0	0	0	0	0	0	0	0	0	0	0	0	0		8	0	0	0	0	0	0	0	2	0
Unassigned (New.CleanUp.ReferenceOTU9416)	6	14		1	1	0	0	0	0	0	0	0	0	0	0	0	0		0	0	0	0	0	0	0	0	0	0	0	0	0	0	0	0	0	0	0	0		0	0	0	0	0	0	0	0	0	0
Lactobacillus (New.CleanUp.ReferenceOTU13848)	0	0		0	0	0	0	0	0	0	0	0	0	0	0	0	0		0	0	0	0	0	0	0	0	0	0	0	0	0	0	0	0	0	0	0	0		0	0	0	0	0	0	0	1	0	0
Betaproteobacteria (New.CleanUp.ReferenceOTU16696)	6	13		2	1	0	0	0	0	0	0	0	0	0	0	0	0		0	0	0	0	0	0	0	0	0	0	0	0	0	0	0	0	0	0	0	0		0	0	0	0	0	0	0	0	0	0
Lachnospiraceae (New.CleanUp.ReferenceOTU25064)	12	2		6	2	0	0	0	0	0	0	0	0	0	0	0	0		0	0	0	0	0	0	0	0	0	0	0	0	0	0	0	0	0	0	0	0		0	0	0	0	0	0	0	0	0	0
Moryella (New.CleanUp.ReferenceOTU27337)	5	14		3	0	0	0	0	0	0	0	0	0	0	0	0	0		0	0	0	0	0	0	0	0	0	0	0	0	0	0	0	0	0	0	0	0		0	0	0	0	0	0	0	0	0	0
Prevotella (New.CleanUp.ReferenceOTU29469)	0	0		0	0	0	0	12	10	0	0	0	0	0	0	0	0		0	0	0	0	0	0	0	0	0	0	0	0	0	0	0	0	0	0	0	0		0	0	0	0	0	0	0	0	0	0
Flavobacterium (New.CleanUp.ReferenceOTU38480)	2	17		2	1	0	0	0	0	0	0	0	0	0	0	0	0		0	0	0	0	0	0	0	0	0	0	0	0	0	0	0	0	0	0	0	0		0	0	0	0	0	0	0	0	0	0
Phycisphaerales (New.CleanUp.ReferenceOTU41628)	0	12		7	3	0	0	0	0	0	0	0	0	0	0	0	0		0	0	0	0	0	0	0	0	0	0	0	0	0	0	0	0	0	0	0	0		0	0	0	0	0	0	0	0	0	0
Acetobacter (GU205099.1.1480)	0	0		0	1	0	0	0	2	2	1	1	1	0	0	0	0		0	0	0	0	0	0	0	0	0	1	0	0	0	0	0	0	0	0	0	0		0	0	0	0	0	0	0	1	1	0
Acetobacter (KJ469770.1.1374)	0	0		0	0	1	1	0	2	1	0	0	1	0	1	0	0		0	2	0	0	0	0	2	0	0	0	0	0	0	1	0	0	0	1	0	1		0	0	2	0	0	1	0	0	0	0
Acetobacter (LC037413.1.1364)	0	0		0	0	0	0	0	0	0	0	0	0	0	0	0	0		0	0	0	0	0	0	0	0	0	0	0	0	0	0	0	0	0	0	0	0		0	0	0	0	0	0	0	0	0	0
Brevibacillus (JN215498.1.1567)	0	0		0	1	0	0	0	0	0	0	0	0	0	0	0	0		0	0	0	0	0	0	0	0	0	0	0	0	0	0	0	0	0	0	0	0		0	0	0	9	0	0	0	0	1	0
Clostridium sensu stricto 1 (LC020492.1.1491)	0	0		0	0	0	0	0	0	0	0	0	0	0	0	0	0		0	0	0	0	0	0	0	0	0	0	0	0	0	0	0	0	0	0	0	0		0	0	0	6	0	0	0	0	0	0
Clostridium sensu stricto 1 (LC020493.1.1466)	0	0		0	0	0	0	0	0	0	0	0	0	0	0	0	0		0	0	0	0	0	0	0	0	0	0	0	0	0	0	0	0	0	0	0	0		0	0	0	5	0	0	0	0	0	0
Clostridium sensu stricto 1 (JF815502.1.1455)	0	0		0	1	0	0	0	0	0	0	0	0	0	0	0	0		0	0	0	0	0	0	0	0	0	0	0	0	0	0	0	0	0	0	0	0		0	0	0	4	0	0	0	0	0	0
Corynebacterium (JN571071.1.1388)	0	3		0	18	0	0	0	0	0	0	0	0	0	0	0	0		0	0	0	0	0	0	0	0	0	0	0	0	0	0	0	0	0	0	0	0		0	0	0	0	0	0	0	0	0	0
Dechloromonas (AB286565.1.1456)	12	9		0	0	0	0	0	0	0	0	0	0	0	0	0	0		0	0	0	0	0	0	0	0	0	0	0	0	0	0	0	0	0	0	0	0		0	0	0	0	0	0	0	0	0	0
Flavobacterium (FPLL01006952.11.1502)	7	13		1	0	0	0	0	0	0	0	0	0	0	0	0	0		0	0	0	0	0	0	0	0	0	0	0	0	0	0	0	0	0	0	0	0		0	0	0	0	0	0	0	0	0	0
Flavobacterium (KM187191.1.1379)	5	10		3	3	0	0	0	0	0	0	0	0	0	0	0	0		0	0	0	0	0	0	0	0	0	0	0	0	0	0	0	0	0	0	0	0		0	0	0	0	0	0	0	0	0	0
Halomonas (HQ860327.1.1496)	4	13		4	0	0	0	0	0	0	0	0	0	0	0	0	0		0	0	0	0	0	0	0	0	0	0	0	0	0	0	0	0	0	0	0	0		0	0	0	0	0	0	0	0	0	0
Hyphomonas (KC442822.1.1447)	4	16		1	0	0	0	0	0	0	0	0	0	0	0	0	0		0	0	0	0	0	0	0	0	0	0	0	0	0	0	0	0	0	0	0	0		0	0	0	0	0	0	0	0	0	0
Janibacter (JN160681.1.1408)	7	7		4	3	0	0	0	0	0	0	0	0	0	0	0	0		0	0	0	0	0	0	0	0	0	0	0	0	0	0	0	0	0	0	0	0		0	0	0	0	0	0	0	0	0	0
Klebsiella (AB004750.1.1438)	6	0		3	0	12	0	0	0	0	0	0	0	0	0	0	0		0	0	0	0	0	0	0	0	0	0	0	0	0	0	0	0	0	0	0	0		0	0	0	0	0	0	0	0	0	0
Lacticaseibacillus (KF673518.1.1481)	0	0		0	0	0	0	0	0	0	0	0	0	0	0	0	0		0	0	0	0	0	0	0	0	0	1	0	0	0	0	0	0	1	1	0	0		0	1	0	0	0	1	0	1	0	0
Lacticaseibacillus (KF673505.1.1425)	0	0		0	0	0	0	0	0	0	0	0	0	0	0	0	0		0	1	0	0	0	0	0	0	0	1	2	1	1	0	0	0	0	1	0	0		0	1	0	0	0	0	1	0	0	0
Lacticaseibacillus (KF673510.1.1479)	0	0		0	0	0	0	0	0	0	0	0	0	0	0	0	0		0	0	0	0	0	0	0	0	0	1	3	0	1	0	1	0	0	0	0	0		0	1	3	0	0	0	0	0	0	0
Lacticaseibacillus (MG757514.1.1252)	0	0		0	0	0	0	0	0	0	0	0	0	0	0	0	0		0	0	0	0	0	0	0	0	0	1	0	0	1	0	0	0	0	0	1	0		0	0	0	0	0	2	0	0	1	0
Lactiplantibacillus (HQ603865.1.1483)	0	0		0	0	0	0	0	1	0	0	0	0	0	0	0	0		0	0	0	0	0	0	0	0	0	0	0	0	0	0	0	0	0	0	0	0		4	0	0	0	0	0	0	0	0	0
Lactiplantibacillus (HQ603856.1.1483)	0	0		0	2	0	0	0	0	0	0	0	0	0	0	0	0		0	0	0	0	0	0	0	0	0	0	0	0	0	0	0	0	0	0	0	0		4	0	0	0	0	0	0	0	0	0
Lactobacillus (LC164740.1.1481)	0	0		0	0	0	3	0	0	1	3	0	0	0	0	0	1		0	0	0	0	0	0	0	0	0	1	0	0	0	0	0	0	0	0	0	0		1	2	0	0	0	1	0	1	0	0
Lactobacillus (KY659316.1.1224)	0	0		0	0	0	3	0	2	2	0	0	0	0	0	0	2		0	0	0	0	0	0	0	0	0	1	0	0	0	0	0	0	0	0	0	0		0	0	3	0	0	0	0	1	1	0
Lactococcus (JF233910.1.1373)	0	0		0	0	19	1	1	0	0	0	0	0	0	0	0	0		0	0	0	0	0	0	0	0	0	0	0	0	0	0	0	0	0	0	0	0		0	0	0	0	0	0	0	0	0	0
Limosilactobacillus (EF120376.1.1566)	0	0		1	0	3	0	0	0	2	1	0	0	0	0	0	0		0	0	0	0	0	0	0	0	0	0	0	0	0	0	0	0	0	1	0	0		2	0	0	0	0	0	0	1	1	1
Limosilactobacillus (JX095999.1.1410)	0	0		0	1	6	0	0	1	1	1	0	1	0	0	0	0		0	0	0	0	0	0	0	0	0	0	0	0	0	0	0	0	0	2	0	0		1	1	1	0	0	0	0	0	1	0
Macellibacteroides (FM204967.1.1451)	9	11		1	0	0	0	0	0	0	0	0	0	0	0	0	0		0	0	0	0	0	0	0	0	0	0	0	0	0	0	0	0	0	0	0	0		0	0	0	0	0	0	0	0	0	0
Paenibacillus (FJ178001.1.1454)	0	0		0	0	0	0	0	0	0	0	0	0	0	0	0	0		0	0	0	0	0	0	0	0	0	0	0	0	0	0	0	0	0	0	0	0		0	0	0	0	0	0	0	0	0	0
Pediococcus (CP015918.564189.565774)	0	0		0	0	0	0	0	0	0	1	1	0	0	1	1	0		0	0	0	0	0	0	0	0	0	0	0	1	0	0	0	0	0	0	0	0		1	0	1	0	0	1	2	0	0	0
Pediococcus (KF895384.1.1452)	0	0		0	0	0	0	0	0	0	0	0	0	0	0	0	3		0	0	1	0	0	0	0	0	1	2	0	2	1	0	0	0	0	1	0	1		2	1	0	0	0	0	0	0	0	0
Pediococcus (M58834.1.1582)	0	0		0	0	0	0	0	0	0	0	0	0	1	1	1	1		0	0	0	0	0	0	0	0	1	0	0	1	0	0	0	0	0	0	0	0		0	0	1	1	0	0	0	0	1	0
Rikenellaceae RC9 gut group (CR933233.1.1309)	7	8		0	6	0	0	0	0	0	0	0	0	0	0	0	0		0	0	0	0	0	0	0	0	0	0	0	0	0	0	0	0	0	0	0	0		0	0	0	0	0	0	0	0	0	0
Sphingorhabdus (KC189694.1.1451)	9	5		6	1	0	0	0	0	0	0	0	0	0	0	0	0		0	0	0	0	0	0	0	0	0	0	0	0	0	0	0	0	0	0	0	0		0	0	0	0	0	0	0	0	0	0
Thiothrix (AB166733.1.1397)	11	8		1	1	0	0	0	0	0	0	0	0	0	0	0	0		0	0	0	0	0	0	0	0	0	0	0	0	0	0	0	0	0	0	0	0		0	0	0	0	0	0	0	0	0	0
uncultured (CU466745.2.1357)	5	15		1	0	0	0	0	0	0	0	0	0	0	0	0	0		0	0	0	0	0	0	0	0	0	0	0	0	0	0	0	0	0	0	0	0		0	0	0	0	0	0	0	0	0	0
uncultured (FM201197.1.1391)	10	11		0	0	0	0	0	0	0	0	0	0	0	0	0	0		0	0	0	0	0	0	0	0	0	0	0	0	0	0	0	0	0	0	0	0		0	0	0	0	0	0	0	0	0	0
37-13 (FPLP01002827.16.1520)	7	14		0	0	0	0	0	0	0	0	0	0	0	0	0	0		0	0	0	0	0	0	0	0	0	0	0	0	0	0	0	0	0	0	0	0		0	0	0	0	0	0	0	0	0	0
Prevotella (New.ReferenceOTU85)	0	0		0	0	0	0	2	1	0	0	4	3	5	0	1	0		0	0	0	1	0	0	0	0	0	0	0	0	0	1	0	0	1	0	1	0		0	0	0	0	0	0	0	0	0	0
Butyrivibrio (New.ReferenceOTU179)	0	0		0	0	0	0	0	0	0	0	0	0	0	0	2	0		0	0	0	0	0	2	0	0	0	0	1	3	0	12	0	1	0	0	0	0		0	0	0	0	0	0	0	0	0	0
Caldilineaceae (New.CleanUp.ReferenceOTU5663)	2	19		0	0	0	0	0	0	0	0	0	0	0	0	0	0		0	0	0	0	0	0	0	0	0	0	0	0	0	0	0	0	0	0	0	0		0	0	0	0	0	0	0	0	0	0
Candidatus Protochlamydia (New.CleanUp.ReferenceOTU13276)	4	16		0	1	0	0	0	0	0	0	0	0	0	0	0	0		0	0	0	0	0	0	0	0	0	0	0	0	0	0	0	0	0	0	0	0		0	0	0	0	0	0	0	0	0	0
Pediococcus (New.CleanUp.ReferenceOTU22652)	0	0		0	0	0	1	0	0	0	2	0	0	0	0	1	1		0	0	1	0	0	0	0	1	0	0	1	0	1	0	0	0	1	1	0	0		0	0	3	0	0	0	0	0	3	0
Lactobacillus (New.CleanUp.ReferenceOTU29676)	0	0		0	0	0	0	0	0	0	0	0	0	0	0	0	0		0	1	0	0	1	2	1	0	1	0	0	1	0	1	0	0	0	0	0	0		0	0	0	0	0	0	0	0	0	0
Unassigned (New.CleanUp.ReferenceOTU31287)	8	8		5	0	0	0	0	0	0	0	0	0	0	0	0	0		0	0	0	0	0	0	0	0	0	0	0	0	0	0	0	0	0	0	0	0		0	0	0	0	0	0	0	0	0	0
Comamonadaceae (New.CleanUp.ReferenceOTU32981)	11	9		1	0	0	0	0	0	0	0	0	0	0	0	0	0		0	0	0	0	0	0	0	0	0	0	0	0	0	0	0	0	0	0	0	0		0	0	0	0	0	0	0	0	0	0
Crenothrix (New.CleanUp.ReferenceOTU35608)	2	15		1	3	0	0	0	0	0	0	0	0	0	0	0	0		0	0	0	0	0	0	0	0	0	0	0	0	0	0	0	0	0	0	0	0		0	0	0	0	0	0	0	0	0	0
Lactobacillus (New.CleanUp.ReferenceOTU38032)	0	0		0	0	0	0	0	0	0	0	0	0	0	0	0	0		0	0	0	0	0	0	0	0	0	0	0	0	0	0	0	0	0	0	0	0		1	0	0	0	0	0	0	1	3	0
Bulleidia (New.CleanUp.ReferenceOTU40479)	0	0		0	0	0	0	0	0	0	0	3	3	0	0	0	0		0	0	0	0	0	0	0	1	2	0	0	1	0	0	1	1	1	2	0	0		0	5	0	0	0	0	0	0	0	0
Acetobacter (GQ240639.1.1326)	0	0		0	1	1	0	0	1	0	0	0	0	0	0	0	0		0	2	0	0	0	2	0	0	1	0	0	1	0	0	0	0	0	0	0	0		0	0	1	0	0	1	1	0	0	0
Arcobacter (AY314753.1.1410)	3	15		2	0	0	0	0	0	0	0	0	0	0	0	0	0		0	0	0	0	0	0	0	0	0	0	0	0	0	0	0	0	0	0	0	0		0	0	0	0	0	0	0	0	0	0
Bacteroides (LC033790.1.1504)	8	3		8	1	0	0	0	0	0	0	0	0	0	0	0	0		0	0	0	0	0	0	0	0	0	0	0	0	0	0	0	0	0	0	0	0		0	0	0	0	0	0	0	0	0	0
Blautia (HL283168.4.1368)	2	16		0	2	0	0	0	0	0	0	0	0	0	0	0	0		0	0	0	0	0	0	0	0	0	0	0	0	0	0	0	0	0	0	0	0		0	0	0	0	0	0	0	0	0	0
Caenimonas (EU834792.1.1457)	14	5		1	0	0	0	0	0	0	0	0	0	0	0	0	0		0	0	0	0	0	0	0	0	0	0	0	0	0	0	0	0	0	0	0	0		0	0	0	0	0	0	0	0	0	0
Citrobacter (JN251774.1.1361)	4	8		1	0	7	0	0	0	0	0	0	0	0	0	0	0		0	0	0	0	0	0	0	0	0	0	0	0	0	0	0	0	0	0	0	0		0	0	0	0	0	0	0	0	0	0
Cloacibacterium (EU581834.1.1399)	12	3		3	2	0	0	0	0	0	0	0	0	0	0	0	0		0	0	0	0	0	0	0	0	0	0	0	0	0	0	0	0	0	0	0	0		0	0	0	0	0	0	0	0	0	0
Clostridium sensu stricto 1 (DQ125588.1.1440)	0	0		0	0	0	0	0	0	0	0	0	0	0	0	0	0		0	0	0	0	0	0	0	0	0	0	0	0	0	0	0	0	0	0	0	0		0	0	0	9	0	0	0	0	0	0
Clostridium sensu stricto 13 (JX222293.1.1480)	0	0		0	0	0	0	0	0	0	0	0	0	0	0	0	0		0	0	0	0	0	0	0	0	0	0	0	0	0	0	0	0	0	0	0	0		0	0	0	7	0	0	0	0	0	0
Clostridium sensu stricto 13 (DQ351917.1.1481)	0	0		0	0	0	0	0	0	0	0	0	0	0	0	0	0		0	0	0	0	0	0	0	0	0	0	0	0	0	0	0	0	0	0	0	0		0	0	0	4	0	0	0	0	0	0
Ferruginibacter (KR110081.1.1493)	9	5		5	1	0	0	0	0	0	0	0	0	0	0	0	0		0	0	0	0	0	0	0	0	0	0	0	0	0	0	0	0	0	0	0	0		0	0	0	0	0	0	0	0	0	0
Flavobacterium (JN679210.1.1367)	5	11		3	1	0	0	0	0	0	0	0	0	0	0	0	0		0	0	0	0	0	0	0	0	0	0	0	0	0	0	0	0	0	0	0	0		0	0	0	0	0	0	0	0	0	0
Gemmobacter (MF629788.1.1440)	4	3		13	0	0	0	0	0	0	0	0	0	0	0	0	0		0	0	0	0	0	0	0	0	0	0	0	0	0	0	0	0	0	0	0	0		0	0	0	0	0	0	0	0	0	0
Geobacter (Y19190.1.1552)	8	9		3	0	0	0	0	0	0	0	0	0	0	0	0	0		0	0	0	0	0	0	0	0	0	0	0	0	0	0	0	0	0	0	0	0		0	0	0	0	0	0	0	0	0	0
Lacticaseibacillus (AF000163.1.1565)	0	0		3	7	0	0	0	4	1	2	0	2	0	0	0	0		0	0	0	0	0	0	0	0	0	0	0	0	0	0	0	0	0	1	0	0		0	0	0	0	0	0	0	0	0	0
Lacticaseibacillus (KF079328.1.1388)	0	0		0	0	0	0	0	0	0	0	0	0	0	0	0	0		0	0	0	0	0	0	0	0	0	0	0	0	2	0	0	0	0	0	1	0		0	0	0	0	0	0	0	0	1	0
Lacticaseibacillus (KF673515.1.1452)	0	0		0	0	0	0	0	0	0	0	0	0	0	0	0	0		0	0	0	0	0	0	0	1	0	0	0	1	0	1	0	1	0	0	0	2		0	0	0	0	0	1	0	0	1	0
Lactiplantibacillus (JQ011465.1.1501)	0	0		0	0	0	0	0	0	0	0	0	0	0	0	0	0		0	0	0	0	0	0	0	0	0	0	0	0	0	0	0	0	0	0	0	0		2	1	0	0	0	0	0	0	0	0
Lactiplantibacillus (LC155901.1.1496)	0	0		0	0	0	0	0	0	0	0	0	0	0	0	0	0		0	0	0	0	0	0	0	0	0	0	0	0	0	0	0	0	0	0	0	0		0	0	0	0	1	0	0	0	0	0
Lactiplantibacillus (FN667917.1.1426)	0	0		0	1	0	0	0	0	0	0	0	0	0	0	0	0		0	0	0	0	0	0	0	0	0	0	0	0	0	0	0	0	0	0	0	0		2	2	0	0	0	4	0	0	0	0
Lactiplantibacillus (KJ921813.1.1328)	0	0		0	0	0	1	0	0	0	0	0	0	0	0	0	0		0	0	0	0	0	0	0	0	0	0	0	0	0	0	0	0	0	0	0	0		4	0	0	0	0	1	0	0	0	0
Lactiplantibacillus (MH924256.1.1200)	0	0		0	0	0	0	0	0	0	0	0	0	0	0	0	0		0	0	0	0	0	0	0	0	0	0	0	0	0	0	0	0	0	0	0	0		1	0	0	0	0	0	0	0	0	0
Lactiplantibacillus (MH899366.1.1224)	0	0		0	0	0	0	0	0	0	0	0	0	0	0	0	0		0	0	0	0	0	0	0	0	0	0	0	0	0	0	0	0	0	0	0	0		3	0	0	0	0	0	0	0	0	0
Lactiplantibacillus (MF446938.1.1381)	0	0		0	1	0	0	0	0	0	0	0	0	0	0	0	0		0	0	0	0	0	0	0	0	0	0	0	0	0	0	0	0	0	0	0	0		4	0	0	0	0	0	0	0	0	0
Lactiplantibacillus (KU301272.1.1322)	0	0		0	0	0	0	0	0	0	0	0	0	0	0	0	0		0	0	0	0	0	0	0	0	0	0	0	0	0	0	0	0	0	0	0	0		1	0	1	0	1	0	0	0	0	0
Lactiplantibacillus (KY249654.1.1455)	0	0		0	0	0	0	0	0	0	0	0	0	0	0	0	0		0	0	0	0	0	0	0	0	0	0	0	0	0	0	0	0	0	0	0	0		6	0	0	0	1	0	0	0	0	0
Lactobacillus (DQ317604.1.1517)	0	0		0	0	0	3	0	0	5	2	0	0	0	0	1	1		1	0	1	0	0	0	0	0	0	0	0	0	0	0	0	0	0	1	0	0		1	0	2	0	0	0	0	1	0	0
Lactobacillus (AB934700.1.1384)	0	0		0	0	0	0	1	1	0	0	0	0	0	0	0	1		0	0	0	0	0	0	0	0	0	0	0	0	0	0	0	1	0	0	1	0		1	3	1	0	0	0	3	0	0	0
Limosilactobacillus (LG146262.4.1431)	0	0		0	0	6	7	0	0	0	0	0	0	0	0	0	0		0	0	0	0	0	0	0	0	0	0	0	0	0	0	0	0	0	0	0	0		1	0	0	0	0	0	0	1	0	0
Megasphaera (GU559768.1.1433)	6	2		12	0	0	0	0	0	0	0	0	0	0	0	0	0		0	0	0	0	0	0	0	0	0	0	0	0	0	0	0	0	0	0	0	0		0	0	0	0	0	0	0	0	0	0
Nannocystis (JF815509.1.1455)	8	12		0	0	0	0	0	0	0	0	0	0	0	0	0	0		0	0	0	0	0	0	0	0	0	0	0	0	0	0	0	0	0	0	0	0		0	0	0	0	0	0	0	0	0	0
OLB12 (KC189725.1.1486)	7	13		0	0	0	0	0	0	0	0	0	0	0	0	0	0		0	0	0	0	0	0	0	0	0	0	0	0	0	0	0	0	0	0	0	0		0	0	0	0	0	0	0	0	0	0
Pediococcus (JN039354.1.1498)	0	0		0	0	0	0	0	0	0	0	1	1	1	0	0	0		0	0	0	0	0	0	0	1	0	0	2	0	2	0	0	0	0	1	0	0		0	0	0	0	1	0	0	0	1	0
Pedobacter (JQ624268.1.1492)	6	13		1	0	0	0	0	0	0	0	0	0	0	0	0	0		0	0	0	0	0	0	0	0	0	0	0	0	0	0	0	0	0	0	0	0		0	0	0	0	0	0	0	0	0	0
Prevotella_9 (JQ186798.1.1370)	2	3		13	2	0	0	0	0	0	0	0	0	0	0	0	0		0	0	0	0	0	0	0	0	0	0	0	0	0	0	0	0	0	0	0	0		0	0	0	0	0	0	0	0	0	0
Prevotella_9 (JQ186626.1.1369)	2	0		18	0	0	0	0	0	0	0	0	0	0	0	0	0		0	0	0	0	0	0	0	0	0	0	0	0	0	0	0	0	0	0	0	0		0	0	0	0	0	0	0	0	0	0
Prevotella_9 (JQ186542.1.1364)	0	1		18	1	0	0	0	0	0	0	0	0	0	0	0	0		0	0	0	0	0	0	0	0	0	0	0	0	0	0	0	0	0	0	0	0		0	0	0	0	0	0	0	0	0	0
Pseudomonas (JN197274.1.1466)	5	10		3	2	0	0	0	0	0	0	0	0	0	0	0	0		0	0	0	0	0	0	0	0	0	0	0	0	0	0	0	0	0	0	0	0		0	0	0	0	0	0	0	0	0	0
Terrimonas (JQ723677.1.1496)	8	12		0	0	0	0	0	0	0	0	0	0	0	0	0	0		0	0	0	0	0	0	0	0	0	0	0	0	0	0	0	0	0	0	0	0		0	0	0	0	0	0	0	0	0	0
Turicibacter (EU464158.1.1403)	0	1		0	19	0	0	0	0	0	0	0	0	0	0	0	0		0	0	0	0	0	0	0	0	0	0	0	0	0	0	0	0	0	0	0	0		0	0	0	0	0	0	0	0	0	0
uncultured (KC551760.1.1498)	15	5		0	0	0	0	0	0	0	0	0	0	0	0	0	0		0	0	0	0	0	0	0	0	0	0	0	0	0	0	0	0	0	0	0	0		0	0	0	0	0	0	0	0	0	0
Lactobacillaceae (New.CleanUp.ReferenceOTU1928)	0	0		0	0	0	0	0	0	0	0	0	0	0	0	0	0		0	0	0	0	0	0	0	0	0	0	0	0	0	0	0	0	0	1	0	0		5	0	0	0	0	1	1	0	0	0
Lactobacillaceae (New.CleanUp.ReferenceOTU4943)	0	0		0	0	0	1	0	0	0	0	0	0	0	0	0	0		0	0	0	0	0	0	0	0	0	0	0	0	0	0	0	0	0	0	0	0		1	0	0	0	0	0	0	0	0	0
Unassigned (New.CleanUp.ReferenceOTU6495)	13	7		0	0	0	0	0	0	0	0	0	0	0	0	0	0		0	0	0	0	0	0	0	0	0	0	0	0	0	0	0	0	0	0	0	0		0	0	0	0	0	0	0	0	0	0
Lactobacillus (New.CleanUp.ReferenceOTU11647)	0	0		0	0	0	0	1	0	0	0	0	0	0	0	0	3		0	0	0	0	0	0	0	0	0	1	0	1	0	0	0	0	0	0	0	0		0	0	0	1	0	0	1	0	1	0
Pseudoramibacter_Eubacterium (New.CleanUp.ReferenceOTU21395)	0	0		0	0	0	0	0	0	0	0	0	1	0	1	1	0		0	1	0	0	0	0	0	0	0	0	0	0	0	0	2	0	0	1	0	4		0	2	0	0	0	0	0	0	0	0
Acetobacteraceae (New.CleanUp.ReferenceOTU31263)	0	0		0	0	0	1	0	0	1	2	0	0	0	0	0	0		0	0	0	0	0	0	0	0	0	2	0	0	0	0	0	0	0	3	0	0		0	0	4	0	1	1	0	0	0	0
Prevotella (New.CleanUp.ReferenceOTU35667)	0	0		0	0	0	0	0	0	0	0	0	0	0	1	0	0		0	0	0	1	1	3	2	1	0	0	0	2	0	1	0	0	0	0	0	1		0	0	0	0	0	0	0	0	0	0
Lactobacillus (New.CleanUp.ReferenceOTU36730)	0	0		0	0	0	0	0	0	0	0	0	0	0	0	0	1		0	0	1	0	0	0	0	0	0	0	0	0	0	0	0	0	0	0	0	0		0	0	0	0	0	0	3	1	0	0
Prevotella (New.CleanUp.ReferenceOTU39769)	0	0		0	0	3	0	16	1	0	0	0	0	0	0	0	0		0	0	0	0	0	0	0	0	0	0	0	0	0	0	0	0	0	0	0	0		0	0	0	0	0	0	0	0	0	0
[Cytophaga] xylanolytica group (EU104115.1.1438)	1	17		1	0	0	0	0	0	0	0	0	0	0	0	0	0		0	0	0	0	0	0	0	0	0	0	0	0	0	0	0	0	0	0	0	0		0	0	0	0	0	0	0	0	0	0
Acetobacter (GQ359861.1.1389)	0	0		0	0	0	0	0	0	2	0	0	0	0	0	0	0		0	0	0	1	0	0	1	0	0	0	0	1	0	1	0	0	0	0	0	1		0	0	2	0	0	1	0	0	0	0
Acetobacterium (AJ297449.1.1478)	1	17		0	1	0	0	0	0	0	0	0	0	0	0	0	0		0	0	0	0	0	0	0	0	0	0	0	0	0	0	0	0	0	0	0	0		0	0	0	0	0	0	0	0	0	0
Bacillus (AY443039.1.1462)	0	0		0	0	0	0	0	0	0	0	0	0	0	0	0	0		0	0	0	0	0	0	0	0	0	0	0	0	0	0	0	0	0	0	0	0		0	0	0	0	0	0	0	0	0	0
Bacillus (EU520305.1.1453)	0	0		0	0	0	0	0	0	0	0	0	0	0	0	0	0		0	0	0	0	0	0	0	0	0	0	0	0	0	0	0	0	0	0	0	0		0	0	0	0	0	0	0	0	0	0
Clostridium sensu stricto 1 (LC020494.1.1471)	0	0		0	0	0	0	0	0	0	0	0	0	0	0	0	0		0	0	0	0	0	0	0	0	0	0	0	0	0	0	0	0	0	0	0	0		0	0	0	5	0	0	0	0	0	0
Komagataeibacter (GU294482.1.1480)	0	0		0	1	0	0	0	1	0	0	0	0	0	0	0	0		1	2	0	1	0	0	1	0	0	1	0	0	0	1	0	0	0	0	0	1		0	0	1	0	0	0	0	1	0	1
Lacticaseibacillus (AB733101.1.1466)	0	0		0	0	0	0	0	0	0	0	0	0	0	0	0	0		0	1	1	0	0	0	0	1	0	1	0	0	0	0	1	0	0	0	0	0		0	0	1	0	1	1	0	0	0	0
Lactiplantibacillus (KU214638.1.1477)	0	0		0	0	1	0	0	0	0	0	0	0	0	0	0	0		0	0	0	0	0	0	0	0	0	0	0	0	0	0	0	0	0	0	0	0		3	0	0	0	1	0	0	0	0	0
Lactiplantibacillus (MF179636.1.1315)	0	0		0	0	0	0	0	0	0	0	0	0	0	0	0	0		0	0	0	0	0	0	0	0	0	0	0	0	0	0	0	0	0	0	0	0		0	0	1	0	0	0	0	0	0	0
Lactiplantibacillus (KU301258.1.1313)	0	0		0	1	0	0	0	0	0	0	0	0	0	0	0	0		0	0	0	0	0	0	0	0	0	0	0	0	0	0	0	0	0	0	0	0		4	0	0	0	0	0	0	2	0	0
Lactiplantibacillus (HQ828142.1.1491)	0	0		0	0	0	0	0	0	0	0	0	0	0	0	0	0		0	0	0	0	0	0	0	0	0	0	0	0	0	0	0	0	0	0	0	0		1	0	0	0	1	0	0	0	0	0
Lactiplantibacillus (CP013149.2428130.2429705)	0	0		0	0	0	0	0	0	0	0	0	0	0	0	0	0		0	0	0	0	0	0	0	0	0	0	0	0	0	0	0	0	0	0	0	0		4	0	0	0	0	1	0	0	0	0
Lactiplantibacillus (KX538917.1.1356)	0	0		0	0	0	0	0	0	0	0	0	0	0	0	0	0		0	0	0	0	0	0	0	0	0	0	0	0	0	0	0	0	0	0	0	0		2	0	0	0	0	0	0	0	0	0
Lactiplantibacillus (KJ921807.1.1332)	0	0		0	0	0	0	0	0	0	0	0	0	0	0	0	0		0	0	0	0	0	0	0	0	0	0	0	0	0	0	0	0	0	0	0	0		2	0	0	0	0	2	0	0	1	0
Lactiplantibacillus (MH899358.1.1239)	0	0		0	1	0	0	0	0	0	0	0	0	0	0	0	0		0	0	0	0	0	0	0	0	0	0	0	0	0	0	0	0	0	0	0	0		1	0	0	0	0	1	0	0	0	0
Lactobacillus (JX096007.1.1204)	0	0		0	0	0	0	1	4	1	1	0	0	0	0	0	0		0	0	0	0	0	0	0	0	0	0	0	0	0	0	0	0	0	2	0	1		1	0	0	0	0	0	0	0	1	0
Lactobacillus (KM819105.1.1525)	0	0		0	0	0	3	0	1	2	3	0	0	0	0	0	0		2	0	0	0	0	0	0	0	1	0	0	0	0	0	0	0	0	0	0	0		2	0	1	0	0	0	0	1	0	0
Lactobacillus (AJ002515.1.1487)	0	2		12	5	0	0	0	0	0	0	0	0	0	0	0	0		0	0	0	0	0	0	0	0	0	0	0	0	0	0	0	0	0	0	0	0		0	0	0	0	0	0	0	0	0	0
Lactobacillus (HM218865.1.1542)	0	0		0	0	1	2	1	1	1	0	0	0	0	0	0	2		1	0	0	0	0	0	0	0	0	0	0	0	0	0	0	0	0	0	0	0		2	0	1	0	0	0	1	0	0	0
Lactobacillus (KU324918.1.1260)	0	0		0	0	0	3	0	0	1	1	1	0	1	0	0	0		0	0	0	0	0	0	0	0	0	0	0	0	0	0	0	0	0	2	0	0		0	0	2	0	0	0	0	1	0	1
OLB12 (EU104297.1.1447)	7	11		1	0	0	0	0	0	0	0	0	0	0	0	0	0		0	0	0	0	0	0	0	0	0	0	0	0	0	0	0	0	0	0	0	0		0	0	0	0	0	0	0	0	0	0
Olsenella (FN178467.1.1428)	0	0		0	0	0	0	0	0	0	0	0	0	0	0	0	0		0	0	0	0	0	0	0	0	0	0	1	0	1	0	0	0	0	2	0	1		2	0	0	0	0	0	0	0	0	0
Pediococcus (KY041755.1.1536)	0	0		0	0	0	0	0	0	0	0	0	0	0	0	0	6		0	1	1	0	0	0	0	0	0	0	0	0	0	0	0	0	0	0	0	0		0	0	1	0	0	0	0	0	0	0
Pedobacter (HM776704.1.1410)	1	0		4	0	0	0	0	0	0	0	0	0	0	0	0	0		0	0	1	0	1	0	1	1	0	0	0	0	0	0	0	0	0	0	0	0		0	0	0	1	0	0	0	0	0	0
Phyllobacterium (KY753261.1.1366)	0	0		0	0	0	0	0	0	0	0	0	0	0	0	0	0		0	0	0	0	0	0	0	0	0	0	0	1	0	2	0	0	0	0	0	0		0	0	0	1	0	0	0	0	0	0
Propionivibrio (EF590028.1.1393)	10	8		1	0	0	0	0	0	0	0	0	0	0	0	0	0		0	0	0	0	0	0	0	0	0	0	0	0	0	0	0	0	0	0	0	0		0	0	0	0	0	0	0	0	0	0
uncultured (JQ425760.1.1402)	13	5		0	1	0	0	0	0	0	0	0	0	0	0	0	0		0	0	0	0	0	0	0	0	0	0	0	0	0	0	0	0	0	0	0	0		0	0	0	0	0	0	0	0	0	0
uncultured (AB630614.1.1437)	12	3		4	0	0	0	0	0	0	0	0	0	0	0	0	0		0	0	0	0	0	0	0	0	0	0	0	0	0	0	0	0	0	0	0	0		0	0	0	0	0	0	0	0	0	0
uncultured (EU177723.1.1303)	6	12		1	0	0	0	0	0	0	0	0	0	0	0	0	0		0	0	0	0	0	0	0	0	0	0	0	0	0	0	0	0	0	0	0	0		0	0	0	0	0	0	0	0	0	0
uncultured (KF843675.1.1450)	0	0		0	0	0	0	5	0	0	0	12	1	1	0	0	0		0	0	0	0	0	0	0	0	0	0	0	0	0	0	0	0	0	0	0	0		0	0	0	0	0	0	0	0	0	0
A0839 (FJ801182.1.1453)	7	9		2	1	0	0	0	0	0	0	0	0	0	0	0	0		0	0	0	0	0	0	0	0	0	0	0	0	0	0	0	0	0	0	0	0		0	0	0	0	0	0	0	0	0	0
Hydrogenedensaceae (HQ178888.1.1459)	12	6		0	1	0	0	0	0	0	0	0	0	0	0	0	0		0	0	0	0	0	0	0	0	0	0	0	0	0	0	0	0	0	0	0	0		0	0	0	0	0	0	0	0	0	0
uncultured (JQ072710.1.1401)	9	3		7	0	0	0	0	0	0	0	0	0	0	0	0	0		0	0	0	0	0	0	0	0	0	0	0	0	0	0	0	0	0	0	0	0		0	0	0	0	0	0	0	0	0	0
Acetobacter (New.ReferenceOTU128)	0	0		0	0	0	0	0	0	0	0	0	0	0	0	0	0		0	0	1	0	0	0	0	0	0	0	0	1	0	1	0	0	3	0	0	0		0	0	0	0	0	0	0	1	0	0
S24-7 (New.ReferenceOTU162)	11	2		6	0	0	0	0	0	0	0	0	0	0	0	0	0		0	0	0	0	0	0	0	0	0	0	0	0	0	0	0	0	0	0	0	0		0	0	0	0	0	0	0	0	0	0
Unassigned (New.ReferenceOTU49)	8	5		5	1	0	0	0	0	0	0	0	0	0	0	0	0		0	0	0	0	0	0	0	0	0	0	0	0	0	0	0	0	0	0	0	0		0	0	0	0	0	0	0	0	0	0
Lactobacillus (New.CleanUp.ReferenceOTU9186)	0	0		0	0	0	0	0	0	0	0	0	0	0	0	0	0		0	0	0	0	0	0	0	0	0	0	0	0	1	0	0	0	0	0	6	0		0	0	0	0	0	0	0	0	0	1
Bacillus (New.CleanUp.ReferenceOTU9192)	0	0		0	0	0	0	0	0	0	0	0	0	0	0	0	0		0	0	0	0	0	0	0	0	0	0	0	0	0	0	0	0	0	0	0	0		0	0	0	6	0	0	0	0	0	0
RFN20 (New.CleanUp.ReferenceOTU10364)	7	11		0	1	0	0	0	0	0	0	0	0	0	0	0	0		0	0	0	0	0	0	0	0	0	0	0	0	0	0	0	0	0	0	0	0		0	0	0	0	0	0	0	0	0	0
Erysipelotrichaceae (New.CleanUp.ReferenceOTU10541)	5	8		6	0	0	0	0	0	0	0	0	0	0	0	0	0		0	0	0	0	0	0	0	0	0	0	0	0	0	0	0	0	0	0	0	0		0	0	0	0	0	0	0	0	0	0
CW040 (New.CleanUp.ReferenceOTU11567)	9	7		2	1	0	0	0	0	0	0	0	0	0	0	0	0		0	0	0	0	0	0	0	0	0	0	0	0	0	0	0	0	0	0	0	0		0	0	0	0	0	0	0	0	0	0
BD7-3 (New.CleanUp.ReferenceOTU12097)	5	14		0	0	0	0	0	0	0	0	0	0	0	0	0	0		0	0	0	0	0	0	0	0	0	0	0	0	0	0	0	0	0	0	0	0		0	0	0	0	0	0	0	0	0	0
Butyrivibrio (New.CleanUp.ReferenceOTU13391)	2	3		10	4	0	0	0	0	0	0	0	0	0	0	0	0		0	0	0	0	0	0	0	0	0	0	0	0	0	0	0	0	0	0	0	0		0	0	0	0	0	0	0	0	0	0
Desulfobulbaceae (New.CleanUp.ReferenceOTU14741)	11	4		3	1	0	0	0	0	0	0	0	0	0	0	0	0		0	0	0	0	0	0	0	0	0	0	0	0	0	0	0	0	0	0	0	0		0	0	0	0	0	0	0	0	0	0
Unassigned (New.CleanUp.ReferenceOTU16979)	9	4		6	0	0	0	0	0	0	0	0	0	0	0	0	0		0	0	0	0	0	0	0	0	0	0	0	0	0	0	0	0	0	0	0	0		0	0	0	0	0	0	0	0	0	0
[Mogibacteriaceae] (New.CleanUp.ReferenceOTU18028)	5	14		0	0	0	0	0	0	0	0	0	0	0	0	0	0		0	0	0	0	0	0	0	0	0	0	0	0	0	0	0	0	0	0	0	0		0	0	0	0	0	0	0	0	0	0
Lactobacillus (New.CleanUp.ReferenceOTU19708)	0	0		0	0	0	0	0	0	0	0	0	0	0	0	0	0		0	0	0	0	0	0	0	1	0	1	1	1	0	0	1	1	0	0	0	1		0	0	1	0	0	0	0	0	0	0
Lactobacillus (New.CleanUp.ReferenceOTU29792)	0	0		0	0	0	0	0	0	0	0	0	0	0	0	0	0		0	0	0	0	0	0	0	0	0	0	0	0	0	0	0	0	0	0	0	0		1	0	0	0	0	0	0	0	0	0
Acetobacter (GQ477835.1.1442)	0	0		0	0	0	0	0	0	0	0	0	0	0	0	0	0		0	0	0	0	0	0	0	0	0	0	0	0	0	0	0	0	0	0	0	0		0	0	0	0	0	0	0	0	0	0
Acetobacter (AB906414.1.1430)	0	0		0	0	0	0	0	0	0	0	0	0	0	0	0	0		0	0	0	0	0	0	0	0	0	0	0	0	0	0	0	0	0	0	0	0		0	0	0	0	0	0	0	0	0	0
Acetobacterium (X96954.1.1475)	1	16		0	1	0	0	0	0	0	0	0	0	0	0	0	0		0	0	0	0	0	0	0	0	0	0	0	0	0	0	0	0	0	0	0	0		0	0	0	0	0	0	0	0	0	0
Acinetobacter (DQ834356.1.1441)	14	4		0	0	0	0	0	0	0	0	0	0	0	0	0	0		0	0	0	0	0	0	0	0	0	0	0	0	0	0	0	0	0	0	0	0		0	0	0	0	0	0	0	0	0	0
Bacillus (CP003056.2334165.2335706)	0	0		0	0	0	0	0	0	0	0	0	0	0	0	0	0		0	0	0	0	0	0	0	0	0	0	0	0	0	0	0	0	0	0	0	0		0	0	0	0	0	0	0	0	0	0
Bacteroides (FJ393126.1.1488)	6	4		8	0	0	0	0	0	0	0	0	0	0	0	0	0		0	0	0	0	0	0	0	0	0	0	0	0	0	0	0	0	0	0	0	0		0	0	0	0	0	0	0	0	0	0
Citrobacter (JN571748.1.1446)	7	6		5	0	0	0	0	0	0	0	0	0	0	0	0	0		0	0	0	0	0	0	0	0	0	0	0	0	0	0	0	0	0	0	0	0		0	0	0	0	0	0	0	0	0	0
Citrobacter (JN831090.1.1446)	5	5		2	0	5	1	0	0	0	0	0	0	0	0	0	0		0	0	0	0	0	0	0	0	0	0	0	0	0	0	0	0	0	0	0	0		0	0	0	0	0	0	0	0	0	0
Erysipelotrichaceae UCG-007 (JX095989.1.1280)	0	0		0	0	0	0	4	0	0	0	0	0	0	1	0	0		0	2	0	0	0	1	3	1	2	0	0	1	0	1	0	0	1	0	1	0		0	0	0	0	0	0	0	0	0	0
Ferruginibacter (EU104215.1.1452)	6	10		2	0	0	0	0	0	0	0	0	0	0	0	0	0		0	0	0	0	0	0	0	0	0	0	0	0	0	0	0	0	0	0	0	0		0	0	0	0	0	0	0	0	0	0
Flavobacterium (KF857166.1.1474)	7	9		1	1	0	0	0	0	0	0	0	0	0	0	0	0		0	0	0	0	0	0	0	0	0	0	0	0	0	0	0	0	0	0	0	0		0	0	0	0	0	0	0	0	0	0
Flavobacterium (FR774621.1.1328)	2	7		7	2	0	0	0	0	0	0	0	0	0	0	0	0		0	0	0	0	0	0	0	0	0	0	0	0	0	0	0	0	0	0	0	0		0	0	0	0	0	0	0	0	0	0
Flavobacterium (MG897146.1.1410)	3	7		7	1	0	0	0	0	0	0	0	0	0	0	0	0		0	0	0	0	0	0	0	0	0	0	0	0	0	0	0	0	0	0	0	0		0	0	0	0	0	0	0	0	0	0
Fusicatenibacter (GQ897156.1.1491)	11	4		1	2	0	0	0	0	0	0	0	0	0	0	0	0		0	0	0	0	0	0	0	0	0	0	0	0	0	0	0	0	0	0	0	0		0	0	0	0	0	0	0	0	0	0
Halomonas (JN242798.1.1338)	7	9		1	1	0	0	0	0	0	0	0	0	0	0	0	0		0	0	0	0	0	0	0	0	0	0	0	0	0	0	0	0	0	0	0	0		0	0	0	0	0	0	0	0	0	0
Lacticaseibacillus (JX003592.1.1279)	0	0		0	0	0	0	0	0	0	0	0	0	0	0	0	0		0	0	0	1	0	0	0	0	0	1	0	0	0	1	0	0	0	0	1	0		0	0	0	0	0	0	1	1	0	0
Lacticaseibacillus (KT124573.1.1466)	0	0		0	0	0	0	0	0	0	0	0	0	0	0	0	0		0	0	0	0	0	0	0	0	1	0	0	2	1	1	0	0	0	1	0	1		0	0	1	0	0	0	0	0	0	0
Lacticaseibacillus (JQ446493.1.1375)	0	0		0	0	0	0	0	0	0	0	0	0	0	0	0	0		0	0	0	0	0	0	0	1	1	1	0	0	0	1	0	0	0	0	3	0		2	0	0	0	0	0	0	0	0	0
Lactiplantibacillus (MH924297.1.1200)	0	0		0	0	0	1	0	0	0	0	0	0	0	0	0	0		0	0	0	0	0	0	0	0	0	0	0	0	0	0	0	0	0	0	0	0		2	0	0	0	0	0	0	0	0	0
Lactiplantibacillus (KY393043.1.1430)	0	0		0	0	0	0	0	0	0	0	0	0	0	0	0	0		0	0	0	0	0	0	0	0	0	0	0	0	0	0	0	0	0	0	0	0		2	0	0	0	1	0	0	0	0	0
Lactiplantibacillus (KJ736725.1.1512)	0	0		0	0	0	0	0	0	0	0	0	0	0	0	0	0		0	0	0	0	0	0	0	0	0	0	0	0	0	0	0	0	0	0	0	0		3	0	0	0	2	0	0	0	0	0
Lactiplantibacillus (MH899314.1.1231)	0	0		0	0	0	0	0	0	0	0	0	0	0	0	0	0		0	0	0	0	0	0	0	0	0	0	0	0	0	0	0	0	0	0	0	0		0	0	0	0	1	0	0	1	0	0
Lactiplantibacillus (KM023152.1.1482)	0	0		0	0	0	0	0	0	0	0	0	0	0	0	0	0		0	0	0	0	0	0	0	0	0	0	0	0	0	0	0	0	0	0	0	0		2	0	0	0	0	2	0	0	0	0
Lactiplantibacillus (MH714779.1.1470)	0	0		0	0	0	0	0	0	0	0	0	0	0	0	0	0		0	0	0	0	0	0	0	0	0	0	0	0	0	0	0	0	0	0	0	0		3	0	0	0	0	0	0	0	0	0
Lactiplantibacillus (MH899362.1.1236)	0	0		0	0	0	0	0	0	0	0	0	0	0	0	0	0		0	0	0	0	0	0	0	0	0	0	0	0	0	0	0	0	0	0	0	0		1	0	0	0	0	0	0	0	0	0
Lactiplantibacillus (KM495879.1.1497)	0	0		1	0	0	0	0	0	0	0	0	0	0	0	0	0		0	0	0	0	0	0	0	0	0	0	0	0	0	0	0	0	0	0	0	0		4	0	0	0	0	2	0	0	0	0
Lactobacillus (DQ318873.1.1545)	0	0		0	0	1	1	0	1	1	1	0	0	0	0	0	1		0	0	0	0	0	0	0	0	0	1	0	0	0	0	0	0	0	1	0	0		3	0	0	0	0	0	3	1	1	0
Lactobacillus (DQ057411.1.1426)	0	0		0	0	0	5	0	0	1	2	0	0	0	0	0	0		0	0	0	0	0	0	0	0	0	0	0	0	0	0	0	0	0	2	0	0		1	0	3	0	0	0	0	0	0	0
Lactobacillus (GQ267930.1.1489)	0	0		0	0	0	0	0	3	1	2	0	0	0	0	0	2		0	0	0	0	0	0	0	0	0	0	0	0	0	0	0	0	0	1	0	0		1	0	2	0	0	0	0	1	1	0
Levilactobacillus (KU301254.1.1320)	0	0		0	2	0	1	0	0	0	0	0	0	0	0	0	0		0	0	0	0	0	0	0	0	0	0	0	0	0	0	0	0	0	0	0	0		0	0	0	0	0	0	0	0	0	0
Limosilactobacillus (KP221193.1.1435)	0	0		0	0	9	3	0	0	0	1	0	0	0	0	0	0		0	0	0	0	0	0	0	0	0	0	0	0	0	0	0	0	0	0	0	0		0	0	0	0	0	0	0	1	1	0
Limosilactobacillus (EU456584.1.1435)	0	0		0	0	1	4	0	0	0	2	0	0	0	0	0	0		0	0	0	0	0	0	0	0	0	0	0	0	0	0	0	0	0	0	0	0		0	0	0	0	0	0	0	2	0	0
Moraxella (AJ269511.1.1447)	12	1		5	0	0	0	0	0	0	0	0	0	0	0	0	0		0	0	0	0	0	0	0	0	0	0	0	0	0	0	0	0	0	0	0	0		0	0	0	0	0	0	0	0	0	0
Mycobacterium (JN377655.1.1447)	0	5		0	13	0	0	0	0	0	0	0	0	0	0	0	0		0	0	0	0	0	0	0	0	0	0	0	0	0	0	0	0	0	0	0	0		0	0	0	0	0	0	0	0	0	0
Paenibacillus (GQ284373.1.1501)	0	0		0	0	0	0	0	0	0	0	0	0	0	0	0	0		0	0	0	0	0	0	0	0	0	0	0	0	0	0	0	0	0	0	0	0		0	0	0	0	0	0	0	0	0	0
Pediococcus (KY550667.1.1341)	0	0		1	0	0	0	0	0	0	0	0	0	0	0	0	2		1	0	2	0	0	0	0	0	1	0	0	0	0	0	0	0	0	0	0	0		1	0	1	0	0	0	0	0	0	0
Pediococcus (AB550292.1.1542)	0	0		0	0	0	0	0	0	1	1	0	0	0	0	0	0		1	0	0	0	0	0	0	0	0	0	2	0	0	0	0	0	0	0	0	0		2	1	1	0	0	0	0	0	1	0
Pediococcus (JX134608.1.1482)	0	0		0	0	0	0	0	1	2	0	0	0	0	0	0	0		0	0	0	0	1	0	0	2	0	1	0	0	0	0	0	0	0	0	0	0		1	0	1	2	0	0	1	0	0	0
Pediococcus (JX232607.1.1484)	0	0		0	0	0	0	0	0	1	1	1	0	0	0	0	0		0	0	0	0	0	0	0	1	0	0	2	0	0	0	0	0	0	0	1	0		0	1	0	0	0	1	0	1	1	1
Reyranella (KY176929.1.1453)	5	11		2	0	0	0	0	0	0	0	0	0	0	0	0	0		0	0	0	0	0	0	0	0	0	0	0	0	0	0	0	0	0	0	0	0		0	0	0	0	0	0	0	0	0	0
Rhodobacter (KC174860.1.1421)	5	7		5	0	0	0	0	0	0	0	0	0	0	0	0	0		0	0	0	0	0	0	0	0	0	0	0	0	0	0	0	0	0	0	0	0		0	0	0	0	0	0	0	0	0	0
Schleiferilactobacillus (DI187113.1.1417)	0	2		0	0	0	0	0	5	1	2	0	1	4	0	3	0		0	0	0	0	0	0	0	0	0	0	0	0	0	0	0	0	0	0	0	0		0	0	0	0	0	0	0	0	0	0
SH-PL14 (MH041063.1.1326)	14	0		3	1	0	0	0	0	0	0	0	0	0	0	0	0		0	0	0	0	0	0	0	0	0	0	0	0	0	0	0	0	0	0	0	0		0	0	0	0	0	0	0	0	0	0
uncultured (FPLP01006638.16.1458)	14	3		1	0	0	0	0	0	0	0	0	0	0	0	0	0		0	0	0	0	0	0	0	0	0	0	0	0	0	0	0	0	0	0	0	0		0	0	0	0	0	0	0	0	0	0
uncultured (KM016262.1.1455)	7	10		0	1	0	0	0	0	0	0	0	0	0	0	0	0		0	0	0	0	0	0	0	0	0	0	0	0	0	0	0	0	0	0	0	0		0	0	0	0	0	0	0	0	0	0
uncultured (FPLM01000587.16.1516)	4	13		1	0	0	0	0	0	0	0	0	0	0	0	0	0		0	0	0	0	0	0	0	0	0	0	0	0	0	0	0	0	0	0	0	0		0	0	0	0	0	0	0	0	0	0
Comamonadaceae (LC191971.1.1237)	1	17		0	0	0	0	0	0	0	0	0	0	0	0	0	0		0	0	0	0	0	0	0	0	0	0	0	0	0	0	0	0	0	0	0	0		0	0	0	0	0	0	0	0	0	0
W27 (EF515629.1.1400)	7	10		1	0	0	0	0	0	0	0	0	0	0	0	0	0		0	0	0	0	0	0	0	0	0	0	0	0	0	0	0	0	0	0	0	0		0	0	0	0	0	0	0	0	0	0
Lachnospiraceae (New.CleanUp.ReferenceOTU785)	0	0		0	0	0	0	0	0	0	0	0	0	0	0	2	0		0	0	0	0	0	0	2	0	2	0	0	0	1	0	2	0	1	0	0	1		0	0	0	0	1	0	0	0	0	0
Butyrivibrio (New.CleanUp.ReferenceOTU1126)	0	0		0	0	0	0	0	0	0	0	0	0	0	0	0	0		0	1	0	0	0	0	0	0	0	0	3	1	5	1	0	4	1	0	1	1		0	0	0	0	0	0	0	0	0	0
Unassigned (New.CleanUp.ReferenceOTU10392)	6	11		0	1	0	0	0	0	0	0	0	0	0	0	0	0		0	0	0	0	0	0	0	0	0	0	0	0	0	0	0	0	0	0	0	0		0	0	0	0	0	0	0	0	0	0
Lactobacillus (New.CleanUp.ReferenceOTU12492)	0	0		0	0	0	1	0	4	0	0	0	2	0	0	0	0		0	0	0	0	0	0	0	0	0	0	0	0	0	0	0	0	0	0	0	0		0	0	0	0	1	0	0	2	0	1
Lactobacillus (New.CleanUp.ReferenceOTU13956)	0	0		0	0	0	0	0	0	0	0	0	0	0	0	0	0		0	0	0	0	0	0	0	0	0	0	0	0	0	0	0	0	0	0	0	0		0	0	0	0	0	0	0	0	0	0
Butyrivibrio (New.CleanUp.ReferenceOTU19431)	0	0		0	0	0	0	0	0	0	0	0	0	0	0	0	0		0	0	1	0	0	0	0	0	0	2	2	2	1	1	2	2	0	0	2	1		0	1	0	0	1	0	0	0	0	0
Lactobacillus (New.CleanUp.ReferenceOTU19507)	0	0		0	0	0	0	0	0	0	0	0	0	0	0	0	0		0	0	0	0	0	0	0	2	0	1	0	0	0	0	1	0	0	2	0	1		0	0	1	0	1	0	0	0	2	1
Burkholderiales (New.CleanUp.ReferenceOTU19606)	14	0		4	0	0	0	0	0	0	0	0	0	0	0	0	0		0	0	0	0	0	0	0	0	0	0	0	0	0	0	0	0	0	0	0	0		0	0	0	0	0	0	0	0	0	0
Desulfovibrionaceae (New.CleanUp.ReferenceOTU19877)	10	3		5	0	0	0	0	0	0	0	0	0	0	0	0	0		0	0	0	0	0	0	0	0	0	0	0	0	0	0	0	0	0	0	0	0		0	0	0	0	0	0	0	0	0	0
Veillonellaceae (New.CleanUp.ReferenceOTU20362)	9	3		6	0	0	0	0	0	0	0	0	0	0	0	0	0		0	0	0	0	0	0	0	0	0	0	0	0	0	0	0	0	0	0	0	0		0	0	0	0	0	0	0	0	0	0
Lactobacillus (New.CleanUp.ReferenceOTU21193)	0	0		0	0	0	0	0	0	0	0	0	0	0	0	0	0		0	0	0	0	0	0	0	0	0	0	0	0	0	0	0	0	0	0	0	0		0	0	0	0	0	0	1	0	0	0
Ochrobactrum (New.CleanUp.ReferenceOTU21346)	0	0		0	0	0	0	0	0	0	0	0	0	0	0	0	0		0	0	0	0	0	0	0	0	0	0	0	0	0	0	0	0	0	0	0	0		0	0	0	0	0	0	0	0	0	0
Pseudoramibacter_Eubacterium (New.CleanUp.ReferenceOTU24232)	0	0		0	0	0	0	0	0	0	0	0	0	0	0	0	0		0	0	0	0	0	0	0	0	1	0	0	0	0	0	0	0	0	0	9	2		0	0	0	0	0	0	0	0	0	0
Lactococcus (New.CleanUp.ReferenceOTU26186)	0	0		0	0	17	1	0	0	0	0	0	0	0	0	0	0		0	0	0	0	0	0	0	0	0	0	0	0	0	0	0	0	0	0	0	0		0	0	0	0	0	0	0	0	0	0
Bdellovibrio (New.CleanUp.ReferenceOTU27384)	4	8		3	3	0	0	0	0	0	0	0	0	0	0	0	0		0	0	0	0	0	0	0	0	0	0	0	0	0	0	0	0	0	0	0	0		0	0	0	0	0	0	0	0	0	0
Lactobacillus (New.CleanUp.ReferenceOTU28450)	0	0		0	0	0	0	0	0	0	0	0	0	0	0	0	0		0	0	0	0	0	0	0	0	0	0	0	0	0	0	0	0	0	3	0	0		1	2	0	0	0	1	0	0	0	0
Lactobacillus (New.CleanUp.ReferenceOTU32018)	0	0		0	0	0	0	0	0	0	0	0	0	0	0	0	0		0	0	0	0	0	0	0	0	0	0	0	0	0	0	0	0	0	0	0	1		0	0	0	0	0	0	1	0	1	0
Pediococcus (New.CleanUp.ReferenceOTU34079)	0	0		0	0	0	0	0	0	0	0	0	0	0	0	0	0		0	0	0	0	0	0	0	0	0	1	1	0	0	0	0	0	0	0	0	0		1	0	0	0	0	0	0	0	0	0
Lactobacillaceae (New.CleanUp.ReferenceOTU40326)	0	0		0	0	0	0	0	0	0	0	0	0	0	0	0	0		0	0	0	0	0	0	0	0	0	0	0	0	0	0	0	0	0	0	0	0		6	0	1	0	0	0	0	0	0	0
[Ruminococcus] torques group (FJ611794.1.1404)	5	11		0	1	0	0	0	0	0	0	0	0	0	0	0	0		0	0	0	0	0	0	0	0	0	0	0	0	0	0	0	0	0	0	0	0		0	0	0	0	0	0	0	0	0	0
Acetobacter (GQ477834.1.1443)	0	0		0	0	0	0	0	0	0	0	0	0	0	0	0	0		0	0	0	0	0	0	0	0	0	0	1	0	0	0	0	0	0	0	0	0		0	0	0	0	0	0	0	0	0	0
Acinetobacter (MF405212.1.1321)	7	8		2	0	0	0	0	0	0	0	0	0	0	0	0	0		0	0	0	0	0	0	0	0	0	0	0	0	0	0	0	0	0	0	0	0		0	0	0	0	0	0	0	0	0	0
Bacillus (LC223101.1.1458)	0	0		0	0	0	0	0	0	0	0	0	0	0	0	0	0		0	0	0	0	0	0	0	0	0	0	0	0	0	0	0	0	0	0	0	0		0	0	0	0	0	0	0	0	0	0
Bacteroides (CP012938.1579064.1580588)	0	12		3	2	0	0	0	0	0	0	0	0	0	0	0	0		0	0	0	0	0	0	0	0	0	0	0	0	0	0	0	0	0	0	0	0		0	0	0	0	0	0	0	0	0	0
Christensenellaceae R-7 group (KJ783174.1.1479)	4	12		1	0	0	0	0	0	0	0	0	0	0	0	0	0		0	0	0	0	0	0	0	0	0	0	0	0	0	0	0	0	0	0	0	0		0	0	0	0	0	0	0	0	0	0
Clostridium sensu stricto 1 (X73445.1.1511)	0	1		0	16	0	0	0	0	0	0	0	0	0	0	0	0		0	0	0	0	0	0	0	0	0	0	0	0	0	0	0	0	0	0	0	0		0	0	0	0	0	0	0	0	0	0
Clostridium sensu stricto 13 (JX224829.1.1479)	0	0		0	0	0	0	0	0	0	0	0	0	0	0	0	0		0	0	0	0	0	0	0	0	0	0	0	0	0	0	0	0	0	0	0	0		0	0	0	8	0	0	0	0	0	0
Lacticaseibacillus (KT899874.1.1481)	0	0		0	0	0	0	0	0	0	0	0	0	0	0	0	0		0	0	0	0	0	0	0	0	0	1	0	0	3	0	1	0	0	0	0	0		0	0	1	0	0	0	0	0	0	1
Lactiplantibacillus (KM495863.1.1494)	0	0		0	0	0	0	0	0	0	0	0	0	0	0	0	0		0	0	0	0	0	0	0	0	0	0	0	0	0	0	0	0	0	0	0	0		1	0	0	0	0	0	0	0	0	0
Lactiplantibacillus (MH899283.1.1277)	0	0		0	0	0	0	0	0	0	0	0	0	0	0	0	0		0	0	0	0	0	0	0	0	0	0	0	0	0	0	0	0	0	0	0	0		1	0	0	0	0	0	0	0	0	0
Lactiplantibacillus (KC755048.1.1527)	0	0		0	0	0	0	0	0	0	0	0	0	0	0	0	0		0	0	0	0	0	0	0	0	0	0	0	0	0	0	0	0	0	0	0	0		3	0	0	0	1	1	0	0	0	0
Lactiplantibacillus (MH899352.1.1235)	0	0		0	0	0	0	0	0	0	0	0	0	0	0	0	0		0	0	1	0	0	0	0	0	0	0	0	0	0	0	0	0	0	0	0	0		1	0	0	0	1	0	0	0	0	0
Lactiplantibacillus (MH392797.1.1488)	0	0		0	0	0	0	0	0	0	0	0	0	0	0	0	0		0	1	0	0	0	0	0	0	0	0	0	0	0	0	0	0	0	0	0	0		1	0	0	0	0	1	0	0	0	0
Lactiplantibacillus (MH899278.1.1237)	0	0		0	1	0	0	0	0	0	0	0	0	0	0	0	0		0	0	0	0	0	0	0	0	0	0	0	0	0	0	0	0	0	0	0	0		1	0	0	0	0	0	0	0	0	0
Lactiplantibacillus (MH899331.1.1230)	0	0		0	0	0	0	0	0	0	0	0	0	0	0	0	0		0	0	0	0	0	0	0	0	0	0	0	0	0	0	0	0	0	0	0	0		1	0	0	0	0	0	0	0	0	0
Lactobacillus (CP000033.434247.435818)	0	0		0	0	0	1	0	1	4	2	0	0	0	0	0	2		0	0	0	0	0	0	0	0	0	0	0	0	0	0	0	0	0	0	0	0		2	0	0	0	0	0	1	0	0	0
Lactobacillus (JF194361.1.1386)	0	0		0	0	0	3	0	0	2	2	0	0	0	0	0	0		1	0	0	0	0	0	0	0	0	0	0	0	0	0	0	0	0	1	0	0		1	0	0	0	0	0	0	1	1	0
Lactobacillus (DQ057404.1.1425)	0	0		0	0	0	5	0	0	1	1	0	0	0	0	0	0		0	0	0	0	0	0	0	0	0	0	0	0	0	0	0	0	0	0	0	0		0	0	0	0	0	1	0	0	1	0
Lactobacillus (GQ448315.1.1424)	0	0		0	0	1	1	0	0	1	1	0	0	0	0	0	0		1	0	0	0	0	0	0	0	0	0	0	0	0	0	0	0	0	2	0	0		0	0	4	0	0	0	1	0	0	1
Lactobacillus (CP012890.959747.961320)	0	0		0	0	0	0	1	0	0	1	0	0	0	1	0	1		0	0	0	0	0	0	0	0	1	1	0	0	0	0	0	1	0	1	0	0		2	0	0	0	0	0	2	0	0	0
Lactobacillus (JX255677.1.1569)	0	0		0	0	0	3	1	1	0	2	0	0	0	0	0	0		1	0	0	0	0	0	0	0	0	1	0	0	0	0	0	0	0	0	0	0		2	1	0	0	0	0	0	0	0	0
Lactobacillus (FJ879203.1.1526)	1	0		0	0	0	0	0	1	2	2	0	0	0	0	0	1		0	0	0	0	0	0	0	0	0	0	0	0	0	0	0	0	0	2	0	0		1	0	0	0	0	0	0	0	1	0
Lactobacillus (AY349383.1.1553)	0	0		0	0	0	0	1	3	1	0	0	0	0	0	0	0		0	0	0	0	0	0	0	0	0	0	0	0	0	0	0	0	0	1	0	0		2	0	1	0	0	0	1	1	0	0
Limosilactobacillus (MH714546.1.1365)	0	0		0	0	4	4	0	1	0	1	0	0	0	0	0	0		0	0	0	0	0	0	0	0	0	0	0	0	0	0	0	0	0	0	0	0		0	0	0	0	0	0	0	1	1	0
Macellibacteroides (GU724740.1.1477)	6	9		1	1	0	0	0	0	0	0	0	0	0	0	0	0		0	0	0	0	0	0	0	0	0	0	0	0	0	0	0	0	0	0	0	0		0	0	0	0	0	0	0	0	0	0
Novosphingobium (JN082745.1.1401)	4	0		9	0	0	0	0	0	0	0	0	1	0	0	0	0		0	0	0	0	0	0	0	0	0	0	0	0	0	0	0	0	0	0	0	0		0	0	0	0	0	0	0	0	0	0
Olsenella (HM101478.1.1298)	0	0		0	0	0	0	1	0	1	0	0	1	0	0	0	0		0	0	0	0	0	0	0	0	0	0	0	0	0	0	0	0	1	0	0	0		0	0	0	0	0	0	0	0	0	0
Paenibacillus (LC127103.1.1518)	0	0		0	0	0	0	0	0	0	0	0	0	0	0	0	0		0	0	0	0	0	0	0	0	0	0	0	0	0	0	0	0	0	0	0	0		0	0	0	0	0	0	0	0	0	0
Paludibacter (CU927063.1.1325)	8	7		2	0	0	0	0	0	0	0	0	0	0	0	0	0		0	0	0	0	0	0	0	0	0	0	0	0	0	0	0	0	0	0	0	0		0	0	0	0	0	0	0	0	0	0
Paracoccus (EU741088.1.1413)	3	6		8	0	0	0	0	0	0	0	0	0	0	0	0	0		0	0	0	0	0	0	0	0	0	0	0	0	0	0	0	0	0	0	0	0		0	0	0	0	0	0	0	0	0	0
Pediococcus (LC035126.1.1557)	0	0		0	0	0	0	0	0	1	0	1	0	0	0	0	0		0	1	0	0	0	0	0	0	0	1	0	0	0	0	0	0	0	0	0	0		0	2	0	0	1	0	1	0	0	0
Pediococcus (AB681644.1.1501)	0	0		0	0	2	0	0	0	0	0	0	0	0	2	0	0		1	0	0	0	0	0	0	0	0	1	0	0	1	0	0	0	0	0	0	0		0	2	1	0	0	0	0	0	0	0
Phascolarctobacterium (EF515726.1.1379)	11	5		1	0	0	0	0	0	0	0	0	0	0	0	0	0		0	0	0	0	0	0	0	0	0	0	0	0	0	0	0	0	0	0	0	0		0	0	0	0	0	0	0	0	0	0
Pseudomonas (EU312076.1.1411)	0	0		8	9	0	0	0	0	0	0	0	0	0	0	0	0		0	0	0	0	0	0	0	0	0	0	0	0	0	0	0	0	0	0	0	0		0	0	0	0	0	0	0	0	0	0
Rhodobacter (EU180521.1.1364)	14	3		0	0	0	0	0	0	0	0	0	0	0	0	0	0		0	0	0	0	0	0	0	0	0	0	0	0	0	0	0	0	0	0	0	0		0	0	0	0	0	0	0	0	0	0
Sulfuritalea (JQ624249.1.1509)	6	11		0	0	0	0	0	0	0	0	0	0	0	0	0	0		0	0	0	0	0	0	0	0	0	0	0	0	0	0	0	0	0	0	0	0		0	0	0	0	0	0	0	0	0	0
uncultured (GU061286.1.1415)	8	8		0	1	0	0	0	0	0	0	0	0	0	0	0	0		0	0	0	0	0	0	0	0	0	0	0	0	0	0	0	0	0	0	0	0		0	0	0	0	0	0	0	0	0	0
uncultured (LK392726.1.1391)	2	13		2	0	0	0	0	0	0	0	0	0	0	0	0	0		0	0	0	0	0	0	0	0	0	0	0	0	0	0	0	0	0	0	0	0		0	0	0	0	0	0	0	0	0	0
uncultured (HG917506.1.1432)	8	9		0	0	0	0	0	0	0	0	0	0	0	0	0	0		0	0	0	0	0	0	0	0	0	0	0	0	0	0	0	0	0	0	0	0		0	0	0	0	0	0	0	0	0	0
Vitreoscilla (CZPV01000004.70.1587)	9	5		3	0	0	0	0	0	0	0	0	0	0	0	0	0		0	0	0	0	0	0	0	0	0	0	0	0	0	0	0	0	0	0	0	0		0	0	0	0	0	0	0	0	0	0
Zoogloea (HG917468.1.1461)	10	6		0	1	0	0	0	0	0	0	0	0	0	0	0	0		0	0	0	0	0	0	0	0	0	0	0	0	0	0	0	0	0	0	0	0		0	0	0	0	0	0	0	0	0	0
AKYH767 (AY218561.1.1484)	1	12		3	1	0	0	0	0	0	0	0	0	0	0	0	0		0	0	0	0	0	0	0	0	0	0	0	0	0	0	0	0	0	0	0	0		0	0	0	0	0	0	0	0	0	0
uncultured (EU177691.1.1292)	7	10		0	0	0	0	0	0	0	0	0	0	0	0	0	0		0	0	0	0	0	0	0	0	0	0	0	0	0	0	0	0	0	0	0	0		0	0	0	0	0	0	0	0	0	0
Pediococcus (New.ReferenceOTU37)	0	0		0	0	0	0	0	0	0	1	0	0	0	0	1	0		0	0	0	0	0	0	0	0	0	1	0	1	0	0	0	0	0	1	0	0		0	2	2	0	1	0	1	0	0	0
Pediococcus (New.CleanUp.ReferenceOTU323)	0	0		0	0	0	0	0	0	0	0	0	1	0	1	1	0		0	0	0	0	0	0	0	0	0	0	0	0	0	0	0	1	0	0	0	0		0	2	0	0	0	0	0	0	0	0
Candidatus Protochlamydia (New.CleanUp.ReferenceOTU5594)	2	15		0	0	0	0	0	0	0	0	0	0	0	0	0	0		0	0	0	0	0	0	0	0	0	0	0	0	0	0	0	0	0	0	0	0		0	0	0	0	0	0	0	0	0	0
Rhodobacteraceae (New.CleanUp.ReferenceOTU7203)	10	3		4	0	0	0	0	0	0	0	0	0	0	0	0	0		0	0	0	0	0	0	0	0	0	0	0	0	0	0	0	0	0	0	0	0		0	0	0	0	0	0	0	0	0	0
Brevibacillus (New.CleanUp.ReferenceOTU9658)	0	0		0	0	0	0	0	0	0	0	0	0	0	0	0	0		0	0	0	0	0	0	0	0	0	0	0	0	0	0	0	0	0	0	0	0		0	0	0	0	0	0	0	0	0	0
Myxococcales (New.CleanUp.ReferenceOTU13292)	7	10		0	0	0	0	0	0	0	0	0	0	0	0	0	0		0	0	0	0	0	0	0	0	0	0	0	0	0	0	0	0	0	0	0	0		0	0	0	0	0	0	0	0	0	0
Lactobacillus (New.CleanUp.ReferenceOTU15334)	0	0		0	0	0	2	0	0	2	1	0	0	0	0	0	1		1	0	0	0	0	0	0	0	0	0	0	0	0	0	0	1	0	0	0	0		0	0	0	0	0	0	0	0	2	1
Paenibacillus (New.CleanUp.ReferenceOTU21268)	0	0		0	0	0	0	0	0	0	0	0	0	0	0	0	0		0	0	0	0	0	0	0	0	0	0	0	0	0	0	0	0	0	0	0	0		0	0	0	0	0	0	0	0	0	0
Rickettsiaceae (New.CleanUp.ReferenceOTU23717)	6	11		0	0	0	0	0	0	0	0	0	0	0	0	0	0		0	0	0	0	0	0	0	0	0	0	0	0	0	0	0	0	0	0	0	0		0	0	0	0	0	0	0	0	0	0
[Mogibacteriaceae] (New.CleanUp.ReferenceOTU24248)	0	0		0	0	0	0	1	3	0	0	0	0	0	0	0	0		1	0	0	0	1	0	0	0	1	0	1	0	0	0	1	2	0	1	0	0		0	0	0	0	0	0	0	0	0	0
Prevotella (New.CleanUp.ReferenceOTU25579)	0	0		0	0	0	0	1	0	0	0	0	0	0	1	1	3		1	0	0	0	0	0	0	0	0	0	0	0	0	0	0	1	0	0	0	0		0	0	0	0	0	0	0	0	0	0
Acetobacter (New.CleanUp.ReferenceOTU28601)	0	0		0	0	0	0	0	0	0	0	0	0	0	0	0	0		0	0	0	0	0	0	0	0	0	0	0	0	0	0	0	0	1	0	0	0		0	0	0	0	0	0	0	0	0	0
Bacillus (New.CleanUp.ReferenceOTU37266)	0	0		0	0	0	0	0	0	0	0	0	0	0	0	0	0		0	0	0	0	0	0	0	0	0	0	0	0	0	0	0	0	0	0	0	0		0	0	0	0	0	0	0	0	0	0
Prevotella (New.CleanUp.ReferenceOTU39601)	1	2		12	2	0	0	0	0	0	0	0	0	0	0	0	0		0	0	0	0	0	0	0	0	0	0	0	0	0	0	0	0	0	0	0	0		0	0	0	0	0	0	0	0	0	0
Coriobacteriaceae (New.CleanUp.ReferenceOTU39894)	0	0		0	0	0	0	0	1	0	0	0	0	0	0	0	0		0	0	0	0	0	0	0	0	0	0	0	0	0	0	1	3	0	1	0	2		0	2	0	0	0	0	0	0	0	0
Lactobacillus (New.CleanUp.ReferenceOTU39895)	0	0		0	0	0	1	0	0	0	0	0	0	0	0	0	0		0	0	0	0	0	0	0	0	0	0	0	0	0	0	0	0	0	0	0	0		6	0	0	0	0	0	0	0	0	0
Lactobacillus (New.CleanUp.ReferenceOTU40410)	0	0		16	1	0	0	0	0	0	0	0	0	0	0	0	0		0	0	0	0	0	0	0	0	0	0	0	0	0	0	0	0	0	0	0	0		0	0	0	0	0	0	0	0	0	0
Acidovorax (FJ191971.1.1452)	7	6		3	0	0	0	0	0	0	0	0	0	0	0	0	0		0	0	0	0	0	0	0	0	0	0	0	0	0	0	0	0	0	0	0	0		0	0	0	0	0	0	0	0	0	0
Aeromonas (HQ738452.1.1430)	11	4		0	1	0	0	0	0	0	0	0	0	0	0	0	0		0	0	0	0	0	0	0	0	0	0	0	0	0	0	0	0	0	0	0	0		0	0	0	0	0	0	0	0	0	0
Bacillus (AY988598.1.1548)	0	0		0	0	0	0	0	0	0	0	0	0	0	0	0	0		0	0	0	0	0	0	0	1	0	0	0	0	0	0	0	0	0	0	0	0		0	0	0	0	0	0	0	0	0	0
Bacteroides (CP012938.2956562.2958087)	4	6		5	1	0	0	0	0	0	0	0	0	0	0	0	0		0	0	0	0	0	0	0	0	0	0	0	0	0	0	0	0	0	0	0	0		0	0	0	0	0	0	0	0	0	0
BD1-7 clade (KJ807886.1.1499)	13	0		3	0	0	0	0	0	0	0	0	0	0	0	0	0		0	0	0	0	0	0	0	0	0	0	0	0	0	0	0	0	0	0	0	0		0	0	0	0	0	0	0	0	0	0
Brevibacillus (KX426641.1.1266)	0	0		0	0	0	0	0	0	0	0	0	0	0	0	0	0		0	0	0	0	0	0	0	0	0	0	0	0	0	0	0	0	0	0	0	0		0	0	0	0	0	0	0	0	0	0
Brevibacillus (JQ229800.1.1442)	0	0		0	0	0	0	0	0	0	0	0	0	0	0	0	0		0	0	0	0	0	0	0	0	0	0	0	0	0	0	0	0	0	0	0	0		0	0	0	0	0	0	0	0	0	0
Candidatus Megaira (AB688628.1.1422)	5	10		1	0	0	0	0	0	0	0	0	0	0	0	0	0		0	0	0	0	0	0	0	0	0	0	0	0	0	0	0	0	0	0	0	0		0	0	0	0	0	0	0	0	0	0
Clostridium sensu stricto 1 (AB174811.1.1261)	0	0		0	0	0	0	0	0	0	0	0	0	0	0	0	0		0	0	0	0	0	0	0	0	0	0	0	0	0	0	0	0	0	0	0	0		0	0	0	6	0	0	0	0	0	0
Desulfomicrobium (AJ237604.1.1503)	11	4		1	0	0	0	0	0	0	0	0	0	0	0	0	0		0	0	0	0	0	0	0	0	0	0	0	0	0	0	0	0	0	0	0	0		0	0	0	0	0	0	0	0	0	0
Dietzia (KU319427.1.1428)	0	4		1	11	0	0	0	0	0	0	0	0	0	0	0	0		0	0	0	0	0	0	0	0	0	0	0	0	0	0	0	0	0	0	0	0		0	0	0	0	0	0	0	0	0	0
Flavobacterium (CU466736.2.1343)	3	11		2	0	0	0	0	0	0	0	0	0	0	0	0	0		0	0	0	0	0	0	0	0	0	0	0	0	0	0	0	0	0	0	0	0		0	0	0	0	0	0	0	0	0	0
Flavobacterium (GQ144414.1.1391)	5	6		2	3	0	0	0	0	0	0	0	0	0	0	0	0		0	0	0	0	0	0	0	0	0	0	0	0	0	0	0	0	0	0	0	0		0	0	0	0	0	0	0	0	0	0
Gordonia (JN627170.1.1425)	0	5		0	11	0	0	0	0	0	0	0	0	0	0	0	0		0	0	0	0	0	0	0	0	0	0	0	0	0	0	0	0	0	0	0	0		0	0	0	0	0	0	0	0	0	0
Hydrobacter (JQ717375.1.1348)	0	0		4	0	0	0	0	1	0	0	0	0	0	0	0	2		0	0	0	0	0	0	1	0	0	0	0	0	0	0	0	0	0	0	0	0		0	0	0	0	0	0	0	0	0	0
Kluyvera (AB004747.1.1438)	12	3		0	1	0	0	0	0	0	0	0	0	0	0	0	0		0	0	0	0	0	0	0	0	0	0	0	0	0	0	0	0	0	0	0	0		0	0	0	0	0	0	0	0	0	0
Komagataeibacter (AJ316550.1.1480)	0	0		0	0	0	0	0	0	1	0	0	1	0	0	1	0		0	0	0	0	0	0	0	0	0	0	0	0	0	1	0	1	1	0	0	0		0	0	0	1	0	0	0	0	0	0
Lacticaseibacillus (KY435828.1.1470)	0	0		0	0	0	0	0	0	0	0	0	0	0	0	0	0		0	0	0	0	0	0	0	0	1	0	0	0	0	0	0	0	0	0	1	0		0	0	1	0	0	0	0	0	0	0
Lacticaseibacillus (MF611826.1.1486)	0	0		0	0	0	0	0	0	0	0	0	0	0	0	0	0		0	0	0	0	0	1	0	0	0	0	1	0	0	0	1	0	0	0	0	0		0	0	0	0	0	0	0	1	0	0
Lacticaseibacillus (JQ046411.1.1474)	0	0		0	0	0	0	0	0	0	0	0	0	1	0	0	0		0	0	0	0	0	0	0	0	0	0	0	0	0	1	0	1	0	0	2	0		0	0	0	0	0	0	0	0	0	1
Lacticaseibacillus (M58815.1.1514)	0	0		0	0	0	0	0	0	0	0	0	0	0	0	0	0		0	1	0	0	0	0	0	0	0	1	1	0	0	0	0	0	0	0	2	0		0	0	0	0	0	0	0	0	0	0
Lacticaseibacillus (KJ726654.1.1437)	0	0		0	0	0	0	0	0	0	0	0	0	0	0	0	0		0	0	0	0	0	0	0	0	0	0	1	0	1	0	0	0	0	0	1	0		0	1	0	0	0	0	0	0	0	0
Lactiplantibacillus (MH714774.1.1471)	0	0		0	0	0	0	0	0	0	0	0	0	0	0	0	0		0	0	0	0	0	0	0	0	0	0	0	0	0	0	0	0	0	0	0	0		1	0	0	0	0	0	0	0	0	0
Lactiplantibacillus (MH899318.1.1236)	0	0		0	0	1	0	0	0	0	0	0	0	0	0	0	0		0	0	0	0	0	0	0	0	0	0	0	0	0	0	0	0	0	0	0	0		4	0	0	0	0	0	0	0	0	0
Lactiplantibacillus (KX812805.1.1452)	0	0		0	0	0	0	0	0	0	0	0	0	0	0	0	0		0	0	0	0	0	0	0	0	0	0	0	0	0	0	0	0	0	0	0	0		2	0	0	0	0	0	0	0	0	0
Lactiplantibacillus (KP262340.1.1470)	0	0		0	0	0	0	0	0	0	0	0	0	0	0	0	0		0	0	0	0	0	0	0	0	0	0	0	0	0	0	0	0	0	0	0	0		3	0	0	0	0	1	0	0	0	0
Lactobacillus (AB934459.1.1384)	0	0		0	0	0	4	0	0	2	1	0	0	0	0	0	1		0	0	0	0	0	0	0	0	1	0	0	0	0	0	0	0	0	0	0	0		0	2	0	0	0	0	0	0	1	0
Lactobacillus (MH327495.1.1402)	0	0		0	0	0	1	1	0	2	0	0	0	0	0	0	1		0	0	0	0	0	0	0	1	0	0	0	0	0	0	0	1	0	1	0	0		1	1	1	0	0	2	0	0	1	0
Lactobacillus (EU474925.1.1423)	0	0		0	0	0	1	0	0	2	1	0	0	0	1	0	1		1	0	0	0	0	0	0	0	0	1	0	0	0	0	0	0	0	1	0	0		4	0	0	0	0	0	0	0	1	0
Limosilactobacillus (EF412978.1.1488)	0	0		5	2	2	5	0	0	0	0	0	0	0	0	0	0		0	0	0	0	0	0	0	0	0	0	0	0	0	0	0	0	0	0	0	0		0	0	0	0	0	0	0	0	1	0
Limosilactobacillus (LN612719.1.1536)	0	0		0	0	1	5	0	0	2	1	0	0	0	0	0	0		0	0	0	0	0	0	0	0	0	0	0	0	0	0	0	0	0	0	0	0		2	0	0	0	0	0	0	0	1	0
Limosilactobacillus (MG591710.1.1255)	0	0		0	0	4	4	0	0	1	0	0	0	0	0	0	0		0	0	0	0	0	0	0	0	0	0	0	0	0	0	0	0	0	0	0	0		1	0	0	0	0	0	0	2	3	0
Nannocystis (HG917471.1.1468)	8	8		0	0	0	0	0	0	0	0	0	0	0	0	0	0		0	0	0	0	0	0	0	0	0	0	0	0	0	0	0	0	0	0	0	0		0	0	0	0	0	0	0	0	0	0
Novosphingobium (LC040875.1.1449)	6	2		8	0	0	0	0	0	0	0	0	0	0	0	0	0		0	0	0	0	0	0	0	0	0	0	0	0	0	0	0	0	0	0	0	0		0	0	0	0	0	0	0	0	0	0
Olsenella (AB603809.1.1404)	0	0		0	0	0	0	0	0	0	0	0	0	0	1	0	0		0	0	0	0	0	0	0	0	0	0	0	0	1	0	0	0	0	0	0	0		0	1	0	0	1	0	0	0	0	0
Parabacteroides (AY169416.1.1303)	7	4		4	1	0	0	0	0	0	0	0	0	0	0	0	0		0	0	0	0	0	0	0	0	0	0	0	0	0	0	0	0	0	0	0	0		0	0	0	0	0	0	0	0	0	0
Pediococcus (KT719224.1.1487)	0	0		0	0	0	0	0	0	1	0	0	0	0	1	1	1		0	0	0	0	0	0	0	0	0	0	1	0	0	0	0	0	0	0	0	0		0	0	1	0	0	0	1	0	0	0
Pirellula (FPLK01000290.30.1508)	13	3		0	0	0	0	0	0	0	0	0	0	0	0	0	0		0	0	0	0	0	0	0	0	0	0	0	0	0	0	0	0	0	0	0	0		0	0	0	0	0	0	0	0	0	0
Prevotella_7 (EU728727.1.1487)	0	0		0	0	0	0	16	0	0	0	0	0	0	0	0	0		0	0	0	0	0	0	0	0	0	0	0	0	0	0	0	0	0	0	0	0		0	0	0	0	0	0	0	0	0	0
Prevotella_7 (JX889292.1.1496)	0	0		0	0	1	0	11	4	0	0	0	0	0	0	0	0		0	0	0	0	0	0	0	0	0	0	0	0	0	0	0	0	0	0	0	0		0	0	0	0	0	0	0	0	0	0
Roseimarinus (KM251013.1.1444)	6	6		3	1	0	0	0	0	0	0	0	0	0	0	0	0		0	0	0	0	0	0	0	0	0	0	0	0	0	0	0	0	0	0	0	0		0	0	0	0	0	0	0	0	0	0
Ruminococcus (GQ132271.1.1381)	11	5		0	0	0	0	0	0	0	0	0	0	0	0	0	0		0	0	0	0	0	0	0	0	0	0	0	0	0	0	0	0	0	0	0	0		0	0	0	0	0	0	0	0	0	0
Tolumonas (AB286509.1.1485)	7	8		1	0	0	0	0	0	0	0	0	0	0	0	0	0		0	0	0	0	0	0	0	0	0	0	0	0	0	0	0	0	0	0	0	0		0	0	0	0	0	0	0	0	0	0
uncultured (CU466721.2.1359)	5	11		0	0	0	0	0	0	0	0	0	0	0	0	0	0		0	0	0	0	0	0	0	0	0	0	0	0	0	0	0	0	0	0	0	0		0	0	0	0	0	0	0	0	0	0
uncultured (CU926043.1.1358)	11	4		1	0	0	0	0	0	0	0	0	0	0	0	0	0		0	0	0	0	0	0	0	0	0	0	0	0	0	0	0	0	0	0	0	0		0	0	0	0	0	0	0	0	0	0
uncultured (JQ624298.1.1496)	7	8		0	1	0	0	0	0	0	0	0	0	0	0	0	0		0	0	0	0	0	0	0	0	0	0	0	0	0	0	0	0	0	0	0	0		0	0	0	0	0	0	0	0	0	0
uncultured (AJ620193.1.1490)	9	4		3	0	0	0	0	0	0	0	0	0	0	0	0	0		0	0	0	0	0	0	0	0	0	0	0	0	0	0	0	0	0	0	0	0		0	0	0	0	0	0	0	0	0	0
uncultured (HQ609691.1.1527)	9	5		2	0	0	0	0	0	0	0	0	0	0	0	0	0		0	0	0	0	0	0	0	0	0	0	0	0	0	0	0	0	0	0	0	0		0	0	0	0	0	0	0	0	0	0
NS11-12 marine group (JQ072405.1.1388)	0	15		0	1	0	0	0	0	0	0	0	0	0	0	0	0		0	0	0	0	0	0	0	0	0	0	0	0	0	0	0	0	0	0	0	0		0	0	0	0	0	0	0	0	0	0
PeM15 (KJ808118.1.1488)	4	6		0	6	0	0	0	0	0	0	0	0	0	0	0	0		0	0	0	0	0	0	0	0	0	0	0	0	0	0	0	0	0	0	0	0		0	0	0	0	0	0	0	0	0	0
Saccharimonadales (FPLP01000582.16.1391)	10	3		3	0	0	0	0	0	0	0	0	0	0	0	0	0		0	0	0	0	0	0	0	0	0	0	0	0	0	0	0	0	0	0	0	0		0	0	0	0	0	0	0	0	0	0
Saccharimonadales (LN571545.1.1324)	7	6		2	1	0	0	0	0	0	0	0	0	0	0	0	0		0	0	0	0	0	0	0	0	0	0	0	0	0	0	0	0	0	0	0	0		0	0	0	0	0	0	0	0	0	0
Acetobacter (New.ReferenceOTU174)	0	0		0	0	0	0	0	0	0	0	0	0	0	0	0	0		0	0	0	0	0	0	0	0	0	0	0	0	0	0	0	0	0	0	0	0		0	0	0	0	0	0	0	0	0	0
Prevotella (New.CleanUp.ReferenceOTU962)	0	0		0	0	0	0	0	0	0	0	0	0	0	0	0	0		0	0	1	0	0	2	0	0	0	0	0	0	0	1	2	2	1	0	1	1		0	0	0	0	0	0	0	0	0	0
[Mogibacteriaceae] (New.CleanUp.ReferenceOTU1442)	0	0		0	0	0	0	0	0	0	0	0	0	0	0	0	0		0	1	0	0	0	0	0	1	0	0	0	0	1	0	1	1	0	0	0	1		0	2	0	0	0	1	0	0	0	0
Faecalibacterium (New.CleanUp.ReferenceOTU6208)	0	4		4	8	0	0	0	0	0	0	0	0	0	0	0	0		0	0	0	0	0	0	0	0	0	0	0	0	0	0	0	0	0	0	0	0		0	0	0	0	0	0	0	0	0	0
Prevotella (New.CleanUp.ReferenceOTU6244)	10	4		2	0	0	0	0	0	0	0	0	0	0	0	0	0		0	0	0	0	0	0	0	0	0	0	0	0	0	0	0	0	0	0	0	0		0	0	0	0	0	0	0	0	0	0
OPB56 (New.CleanUp.ReferenceOTU14842)	5	11		0	0	0	0	0	0	0	0	0	0	0	0	0	0		0	0	0	0	0	0	0	0	0	0	0	0	0	0	0	0	0	0	0	0		0	0	0	0	0	0	0	0	0	0
Myxococcales (New.CleanUp.ReferenceOTU15746)	7	9		0	0	0	0	0	0	0	0	0	0	0	0	0	0		0	0	0	0	0	0	0	0	0	0	0	0	0	0	0	0	0	0	0	0		0	0	0	0	0	0	0	0	0	0
Vitreoscilla (New.CleanUp.ReferenceOTU17672)	10	3		3	0	0	0	0	0	0	0	0	0	0	0	0	0		0	0	0	0	0	0	0	0	0	0	0	0	0	0	0	0	0	0	0	0		0	0	0	0	0	0	0	0	0	0
Oscillospira (New.CleanUp.ReferenceOTU23710)	5	1		7	3	0	0	0	0	0	0	0	0	0	0	0	0		0	0	0	0	0	0	0	0	0	0	0	0	0	0	0	0	0	0	0	0		0	0	0	0	0	0	0	0	0	0
Aneurinibacillus (New.CleanUp.ReferenceOTU30181)	0	0		0	0	0	0	0	0	0	0	0	0	0	0	0	0		0	0	0	0	0	0	0	0	0	0	0	0	0	0	0	0	0	0	0	0		0	0	0	0	0	0	0	0	0	0
Thermoanaerobacterium (New.CleanUp.ReferenceOTU36700)	0	0		0	0	0	0	0	0	0	0	0	0	0	0	0	0		0	0	0	0	0	0	0	0	0	0	0	0	0	0	0	0	0	0	0	0		0	0	0	0	0	0	0	0	0	0
Prevotella (New.CleanUp.ReferenceOTU37316)	10	4		1	1	0	0	0	0	0	0	0	0	0	0	0	0		0	0	0	0	0	0	0	0	0	0	0	0	0	0	0	0	0	0	0	0		0	0	0	0	0	0	0	0	0	0
Allorhizobium-Neorhizobium-Pararhizobium-Rhizobium (FJ154087.1.1345)	6	3		6	0	0	0	0	0	0	0	0	0	0	0	0	0		0	0	0	0	0	0	0	0	0	0	0	0	0	0	0	0	0	0	0	0		0	0	0	0	0	0	0	0	0	0
Bacillus (AY443034.1.1540)	0	0		0	0	0	0	0	0	0	0	0	0	0	0	0	0		0	0	0	0	0	0	0	0	0	0	0	0	0	0	0	0	0	0	0	0		0	0	0	0	0	0	0	0	0	0
Bacteroides (X83953.1.1342)	3	10		2	0	0	0	0	0	0	0	0	0	0	0	0	0		0	0	0	0	0	0	0	0	0	0	0	0	0	0	0	0	0	0	0	0		0	0	0	0	0	0	0	0	0	0
Brachymonas (CU920289.1.1357)	7	6		2	0	0	0	0	0	0	0	0	0	0	0	0	0		0	0	0	0	0	0	0	0	0	0	0	0	0	0	0	0	0	0	0	0		0	0	0	0	0	0	0	0	0	0
Chryseobacterium (KY973977.1.1298)	8	0		7	0	0	0	0	0	0	0	0	0	0	0	0	0		0	0	0	0	0	0	0	0	0	0	0	0	0	0	0	0	0	0	0	0		0	0	0	0	0	0	0	0	0	0
Clostridium sensu stricto 1 (AF371844.1.1454)	0	2		0	13	0	0	0	0	0	0	0	0	0	0	0	0		0	0	0	0	0	0	0	0	0	0	0	0	0	0	0	0	0	0	0	0		0	0	0	0	0	0	0	0	0	0
Dechloromonas (LK392880.1.1416)	0	15		0	0	0	0	0	0	0	0	0	0	0	0	0	0		0	0	0	0	0	0	0	0	0	0	0	0	0	0	0	0	0	0	0	0		0	0	0	0	0	0	0	0	0	0
Dechloromonas (KM250929.1.1463)	5	9		1	0	0	0	0	0	0	0	0	0	0	0	0	0		0	0	0	0	0	0	0	0	0	0	0	0	0	0	0	0	0	0	0	0		0	0	0	0	0	0	0	0	0	0
Desulfovibrio (Y12254.1.1509)	7	7		1	0	0	0	0	0	0	0	0	0	0	0	0	0		0	0	0	0	0	0	0	0	0	0	0	0	0	0	0	0	0	0	0	0		0	0	0	0	0	0	0	0	0	0
Ferruginibacter (FPLS01062352.13.1315)	11	3		1	0	0	0	0	0	0	0	0	0	0	0	0	0		0	0	0	0	0	0	0	0	0	0	0	0	0	0	0	0	0	0	0	0		0	0	0	0	0	0	0	0	0	0
Flavobacterium (FM213047.1.1500)	0	15		0	0	0	0	0	0	0	0	0	0	0	0	0	0		0	0	0	0	0	0	0	0	0	0	0	0	0	0	0	0	0	0	0	0		0	0	0	0	0	0	0	0	0	0
Lacticaseibacillus (HQ811972.1.1495)	0	0		0	0	0	0	0	0	0	0	0	0	0	0	0	0		0	0	1	0	0	0	0	0	0	0	0	0	0	0	0	0	0	0	0	1		0	0	0	0	0	0	0	0	0	0
Lacticaseibacillus (AB182642.1.1467)	0	0		0	0	0	0	0	0	0	0	0	0	0	0	0	0		0	0	0	0	0	0	0	1	0	0	0	0	0	0	2	0	0	0	0	0		0	0	0	0	0	0	0	0	0	0
Lacticaseibacillus (LY269652.1.1435)	0	0		0	3	0	0	3	7	1	1	0	0	0	0	0	0		0	0	0	0	0	0	0	0	0	0	0	0	0	0	0	0	0	0	0	0		0	0	0	0	0	0	0	0	0	0
Lacticaseibacillus (AB181950.1.1497)	0	0		0	0	0	0	0	0	0	0	0	0	0	0	0	0		0	0	0	0	0	0	0	0	1	2	0	0	1	0	2	1	0	0	0	0		1	0	0	0	0	0	0	0	1	0
Lacticaseibacillus (KM008572.1.1257)	0	0		0	0	0	0	0	0	0	0	0	0	0	0	0	1		0	0	0	0	0	0	0	0	1	1	1	0	1	0	0	0	0	0	0	0		0	0	0	0	1	0	0	0	1	1
Lactiplantibacillus (MF369878.1.1470)	0	0		0	0	0	0	0	0	0	0	0	0	0	0	0	0		0	0	0	0	0	0	0	0	0	0	0	0	0	0	0	0	0	0	0	0		4	1	0	0	0	0	0	0	0	0
Lactiplantibacillus (MF369905.1.1423)	0	0		1	0	0	0	0	0	0	0	0	0	0	0	0	0		0	0	0	0	0	0	0	0	0	0	0	0	0	0	0	0	0	0	0	0		3	1	0	0	1	1	0	0	0	0
Lactiplantibacillus (HQ603858.1.1478)	0	0		0	0	0	0	0	0	1	0	0	0	0	0	0	0		0	0	0	0	0	0	0	0	0	0	0	0	0	0	0	0	0	0	0	0		3	0	0	0	0	1	0	0	0	0
Lactiplantibacillus (KF984360.1.1528)	0	0		0	2	0	0	0	0	0	0	0	0	0	0	0	0		0	0	0	0	0	0	0	0	0	0	0	0	0	0	0	0	0	0	0	0		1	0	0	0	0	0	0	0	0	0
Lactiplantibacillus (MH899285.1.1239)	0	0		0	0	0	0	0	0	0	0	0	0	0	0	0	0		0	0	0	0	0	0	0	0	0	0	0	0	0	0	0	0	0	0	0	0		0	1	0	0	1	0	0	0	0	0
Lactiplantibacillus (KJ921811.1.1339)	0	0		1	4	0	0	0	0	0	0	0	0	0	0	0	0		0	0	0	0	0	0	0	0	0	0	0	0	0	0	0	0	0	0	0	0		4	0	1	0	0	0	0	0	0	0
Lactiplantibacillus (JQ937330.1.1341)	0	0		0	0	0	0	0	0	0	0	0	0	0	0	0	0		0	0	0	0	0	0	0	0	0	0	0	0	0	0	0	0	0	0	0	0		5	0	0	0	0	1	0	0	0	0
Lactiplantibacillus (JQ809287.1.1540)	0	0		0	0	0	0	0	0	0	0	0	0	0	0	0	0		0	0	0	0	0	0	0	0	0	0	0	0	0	0	0	0	0	0	0	0		0	0	0	0	0	0	0	0	0	0
Lactiplantibacillus (GU295950.1.1478)	0	0		0	0	0	0	0	0	0	0	0	0	0	0	0	0		0	0	0	0	0	0	0	0	0	0	0	0	0	0	0	0	0	0	0	0		3	0	1	0	0	1	0	0	0	0
Lactobacillus (JQ046412.1.1471)	1	0		0	0	0	1	1	1	0	1	0	1	0	0	0	0		0	0	0	0	1	0	0	0	0	0	0	0	0	0	0	0	0	0	1	0		1	0	0	0	0	0	0	1	0	0
Lactobacillus (DI206451.3.1491)	0	0		0	0	0	3	0	2	2	1	0	0	0	0	0	1		0	0	0	0	0	0	0	0	0	0	0	0	0	0	0	0	0	2	0	0		0	0	0	0	0	0	0	0	0	1
Laribacter (JX393029.1.1442)	11	3		1	0	0	0	0	0	0	0	0	0	0	0	0	0		0	0	0	0	0	0	0	0	0	0	0	0	0	0	0	0	0	0	0	0		0	0	0	0	0	0	0	0	0	0
Leptotrichia (CU919200.1.1338)	8	4		2	1	0	0	0	0	0	0	0	0	0	0	0	0		0	0	0	0	0	0	0	0	0	0	0	0	0	0	0	0	0	0	0	0		0	0	0	0	0	0	0	0	0	0
Levilactobacillus (MF506846.1.1287)	0	0		0	0	0	0	0	0	0	0	0	0	0	0	0	0		0	0	0	0	0	0	0	0	0	0	0	0	0	0	0	0	0	0	0	0		1	0	0	0	0	0	0	0	0	0
Limosilactobacillus (EU453899.1.1430)	0	0		0	0	1	6	0	0	1	2	1	0	0	0	0	0		0	0	0	0	0	0	0	0	0	0	0	0	0	0	0	0	0	0	0	0		1	0	0	0	0	0	0	1	0	0
Limosilactobacillus (EU455250.1.1435)	0	0		1	0	4	7	0	1	0	1	0	0	0	0	0	0		0	0	0	0	0	0	0	0	0	0	0	0	0	0	0	0	0	0	0	0		0	0	1	0	0	0	0	0	0	0
Pediococcus (KF060253.1.1512)	0	0		0	0	0	0	0	0	0	0	0	0	0	0	0	3		2	0	0	0	0	0	0	0	0	0	0	0	0	0	0	0	0	0	0	0		1	1	0	0	1	0	0	0	0	0
uncultured (AB076847.1.1523)	10	5		0	0	0	0	0	0	0	0	0	0	0	0	0	0		0	0	0	0	0	0	0	0	0	0	0	0	0	0	0	0	0	0	0	0		0	0	0	0	0	0	0	0	0	0
uncultured (KJ881289.1.1497)	0	12		0	3	0	0	0	0	0	0	0	0	0	0	0	0		0	0	0	0	0	0	0	0	0	0	0	0	0	0	0	0	0	0	0	0		0	0	0	0	0	0	0	0	0	0
uncultured (EU360475.1.1428)	6	6		2	1	0	0	0	0	0	0	0	0	0	0	0	0		0	0	0	0	0	0	0	0	0	0	0	0	0	0	0	0	0	0	0	0		0	0	0	0	0	0	0	0	0	0
uncultured (KJ808231.1.1430)	0	8		7	0	0	0	0	0	0	0	0	0	0	0	0	0		0	0	0	0	0	0	0	0	0	0	0	0	0	0	0	0	0	0	0	0		0	0	0	0	0	0	0	0	0	0
uncultured (JX040347.1.1483)	2	10		2	1	0	0	0	0	0	0	0	0	0	0	0	0		0	0	0	0	0	0	0	0	0	0	0	0	0	0	0	0	0	0	0	0		0	0	0	0	0	0	0	0	0	0
uncultured (CU926442.1.1328)	7	5		3	0	0	0	0	0	0	0	0	0	0	0	0	0		0	0	0	0	0	0	0	0	0	0	0	0	0	0	0	0	0	0	0	0		0	0	0	0	0	0	0	0	0	0
Undibacterium (GQ379228.1.1527)	0	0		1	0	1	0	0	0	1	0	0	0	0	0	0	0		0	0	0	0	1	1	0	1	0	0	0	2	0	1	0	0	0	0	0	0		0	0	0	1	0	0	0	0	0	0
env.OPS 17 (HQ324879.1.1484)	5	8		2	0	0	0	0	0	0	0	0	0	0	0	0	0		0	0	0	0	0	0	0	0	0	0	0	0	0	0	0	0	0	0	0	0		0	0	0	0	0	0	0	0	0	0
Neisseriaceae (JQ191134.1.1362)	7	1		6	1	0	0	0	0	0	0	0	0	0	0	0	0		0	0	0	0	0	0	0	0	0	0	0	0	0	0	0	0	0	0	0	0		0	0	0	0	0	0	0	0	0	0
uncultured (CR933280.2.1273)	6	8		0	1	0	0	0	0	0	0	0	0	0	0	0	0		0	0	0	0	0	0	0	0	0	0	0	0	0	0	0	0	0	0	0	0		0	0	0	0	0	0	0	0	0	0
Chitinophagaceae (New.ReferenceOTU21)	5	8		1	1	0	0	0	0	0	0	0	0	0	0	0	0		0	0	0	0	0	0	0	0	0	0	0	0	0	0	0	0	0	0	0	0		0	0	0	0	0	0	0	0	0	0
Veillonellaceae (New.CleanUp.ReferenceOTU447)	6	8		1	0	0	0	0	0	0	0	0	0	0	0	0	0		0	0	0	0	0	0	0	0	0	0	0	0	0	0	0	0	0	0	0	0		0	0	0	0	0	0	0	0	0	0
Clostridiales (New.CleanUp.ReferenceOTU734)	7	7		1	0	0	0	0	0	0	0	0	0	0	0	0	0		0	0	0	0	0	0	0	0	0	0	0	0	0	0	0	0	0	0	0	0		0	0	0	0	0	0	0	0	0	0
Pediococcus (New.CleanUp.ReferenceOTU2574)	0	0		0	0	0	0	0	0	3	1	0	0	0	2	0	1		0	0	0	0	0	0	0	0	0	0	0	0	0	1	0	0	0	0	0	0		1	0	0	1	0	0	2	0	0	0
Unassigned (New.CleanUp.ReferenceOTU4106)	8	6		0	1	0	0	0	0	0	0	0	0	0	0	0	0		0	0	0	0	0	0	0	0	0	0	0	0	0	0	0	0	0	0	0	0		0	0	0	0	0	0	0	0	0	0
Bulleidia (New.CleanUp.ReferenceOTU6867)	0	0		0	0	0	0	0	0	0	0	0	1	0	1	0	0		0	0	0	1	0	1	0	3	1	0	0	0	0	0	0	1	1	0	0	1		0	1	0	0	1	0	0	0	0	0
Clostridiaceae (New.CleanUp.ReferenceOTU10790)	0	0		0	0	0	0	0	0	0	0	0	0	0	0	0	0		0	0	0	0	0	0	0	0	0	0	0	0	0	0	0	0	0	0	0	0		0	0	0	2	0	0	0	0	0	0
Ruminococcaceae (New.CleanUp.ReferenceOTU12289)	5	3		7	0	0	0	0	0	0	0	0	0	0	0	0	0		0	0	0	0	0	0	0	0	0	0	0	0	0	0	0	0	0	0	0	0		0	0	0	0	0	0	0	0	0	0
Lachnospiraceae (New.CleanUp.ReferenceOTU12724)	5	5		5	0	0	0	0	0	0	0	0	0	0	0	0	0		0	0	0	0	0	0	0	0	0	0	0	0	0	0	0	0	0	0	0	0		0	0	0	0	0	0	0	0	0	0
Saprospiraceae (New.CleanUp.ReferenceOTU18764)	5	7		1	2	0	0	0	0	0	0	0	0	0	0	0	0		0	0	0	0	0	0	0	0	0	0	0	0	0	0	0	0	0	0	0	0		0	0	0	0	0	0	0	0	0	0
Unassigned (New.CleanUp.ReferenceOTU19753)	3	12		0	0	0	0	0	0	0	0	0	0	0	0	0	0		0	0	0	0	0	0	0	0	0	0	0	0	0	0	0	0	0	0	0	0		0	0	0	0	0	0	0	0	0	0
RFP12 (New.CleanUp.ReferenceOTU23672)	11	4		0	0	0	0	0	0	0	0	0	0	0	0	0	0		0	0	0	0	0	0	0	0	0	0	0	0	0	0	0	0	0	0	0	0		0	0	0	0	0	0	0	0	0	0
Veillonellaceae (New.CleanUp.ReferenceOTU23894)	0	0		0	0	0	0	0	0	1	0	12	0	2	0	0	0		0	0	0	0	0	0	0	0	0	0	0	0	0	0	0	0	0	0	0	0		0	0	0	0	0	0	0	0	0	0
Butyrivibrio (New.CleanUp.ReferenceOTU24487)	0	0		0	0	0	0	0	0	0	0	0	0	0	0	0	0		0	0	1	0	0	0	0	0	0	0	1	1	3	1	3	3	0	0	0	0		0	0	0	0	2	0	0	0	0	0
Phycicoccus (New.CleanUp.ReferenceOTU35805)	5	1		4	5	0	0	0	0	0	0	0	0	0	0	0	0		0	0	0	0	0	0	0	0	0	0	0	0	0	0	0	0	0	0	0	0		0	0	0	0	0	0	0	0	0	0
Cloacibacterium (New.CleanUp.ReferenceOTU36976)	11	3		1	0	0	0	0	0	0	0	0	0	0	0	0	0		0	0	0	0	0	0	0	0	0	0	0	0	0	0	0	0	0	0	0	0		0	0	0	0	0	0	0	0	0	0
Lactobacillus (New.CleanUp.ReferenceOTU38244)	0	0		0	0	0	0	0	0	0	0	0	0	0	0	0	0		0	0	0	0	0	0	0	0	0	0	0	0	0	0	0	0	0	0	0	0		3	0	0	0	0	0	0	0	0	0
Lactobacillus (New.CleanUp.ReferenceOTU38638)	0	0		0	0	1	1	0	0	0	0	0	0	0	0	0	0		0	0	0	0	0	0	0	1	0	0	0	0	0	0	0	0	0	0	0	0		1	0	0	0	0	0	0	0	1	0
Butyrivibrio (New.CleanUp.ReferenceOTU40646)	0	0		0	0	0	0	0	0	0	0	0	0	0	0	0	0		1	0	0	0	0	1	1	0	1	1	2	1	0	0	0	1	2	0	1	0		0	0	0	0	0	1	0	0	0	0
Acetobacter (AB906396.1.1427)	0	0		0	0	0	0	0	0	1	1	0	1	0	0	0	0		0	0	0	1	0	1	0	0	0	2	0	0	0	0	0	0	0	0	0	0		0	0	3	0	0	0	1	0	0	0
Acetobacter (GQ477820.1.1441)	0	0		0	0	0	0	0	0	0	0	0	0	0	0	0	0		0	0	0	0	0	0	0	0	0	0	0	0	0	0	0	0	0	0	0	0		0	0	0	0	0	0	0	0	0	0
Actinomyces (CU927384.1.1355)	3	1		10	0	0	0	0	0	0	0	0	0	0	0	0	0		0	0	0	0	0	0	0	0	0	0	0	0	0	0	0	0	0	0	0	0		0	0	0	0	0	0	0	0	0	0
Aeromonas (AJ458405.1.1354)	7	7		0	0	0	0	0	0	0	0	0	0	0	0	0	0		0	0	0	0	0	0	0	0	0	0	0	0	0	0	0	0	0	0	0	0		0	0	0	0	0	0	0	0	0	0
Bacillus (HG799486.1.1400)	0	0		0	0	0	0	0	0	0	0	0	0	0	0	0	0		0	0	0	0	0	0	0	0	0	0	0	0	0	0	0	0	0	0	0	0		0	0	0	2	0	0	0	0	0	0
Clostridium sensu stricto 1 (LC020495.1.1470)	0	0		0	0	0	0	0	0	0	0	0	0	0	0	0	0		0	0	0	0	0	0	0	0	0	0	0	0	0	0	0	0	0	0	0	0		0	0	0	5	0	0	0	0	0	0
Devosia (FJ560749.1.1421)	5	3		5	1	0	0	0	0	0	0	0	0	0	0	0	0		0	0	0	0	0	0	0	0	0	0	0	0	0	0	0	0	0	0	0	0		0	0	0	0	0	0	0	0	0	0
Empedobacter (HE576003.1.1486)	0	3		1	0	8	2	0	0	0	0	0	0	0	0	0	0		0	0	0	0	0	0	0	0	0	0	0	0	0	0	0	0	0	0	0	0		0	0	0	0	0	0	0	0	0	0
Enterococcus (KY962967.1.1434)	0	0		14	0	0	0	0	0	0	0	0	0	0	0	0	0		0	0	0	0	0	0	0	0	0	0	0	0	0	0	0	0	0	0	0	0		0	0	0	0	0	0	0	0	0	0
Eubacterium (AB298737.1.1319)	0	8		0	6	0	0	0	0	0	0	0	0	0	0	0	0		0	0	0	0	0	0	0	0	0	0	0	0	0	0	0	0	0	0	0	0		0	0	0	0	0	0	0	0	0	0
Flavobacterium (KC969641.1.1477)	5	1		5	3	0	0	0	0	0	0	0	0	0	0	0	0		0	0	0	0	0	0	0	0	0	0	0	0	0	0	0	0	0	0	0	0		0	0	0	0	0	0	0	0	0	0
Flavobacterium (JX971541.1.1352)	4	6		2	2	0	0	0	0	0	0	0	0	0	0	0	0		0	0	0	0	0	0	0	0	0	0	0	0	0	0	0	0	0	0	0	0		0	0	0	0	0	0	0	0	0	0
Formivibrio (CU924421.1.1358)	5	9		0	0	0	0	0	0	0	0	0	0	0	0	0	0		0	0	0	0	0	0	0	0	0	0	0	0	0	0	0	0	0	0	0	0		0	0	0	0	0	0	0	0	0	0
Haliangium (FJ660578.1.1482)	7	7		0	0	0	0	0	0	0	0	0	0	0	0	0	0		0	0	0	0	0	0	0	0	0	0	0	0	0	0	0	0	0	0	0	0		0	0	0	0	0	0	0	0	0	0
HT002 (EU456966.1.1435)	0	0		0	0	0	6	0	0	0	1	0	0	0	0	0	0		0	0	0	0	0	0	0	0	0	0	0	0	0	0	0	0	0	0	0	0		0	0	0	0	0	0	0	2	3	0
Hydrogenophaga (DQ854970.1.1441)	13	0		1	0	0	0	0	0	0	0	0	0	0	0	0	0		0	0	0	0	0	0	0	0	0	0	0	0	0	0	0	0	0	0	0	0		0	0	0	0	0	0	0	0	0	0
Inhella (KJ808059.1.1493)	7	7		0	0	0	0	0	0	0	0	0	0	0	0	0	0		0	0	0	0	0	0	0	0	0	0	0	0	0	0	0	0	0	0	0	0		0	0	0	0	0	0	0	0	0	0
Lacticaseibacillus (HQ809211.1.1469)	0	0		0	0	0	0	0	0	0	0	0	0	0	0	0	0		0	1	0	0	0	0	0	0	0	0	0	0	0	0	0	0	0	1	0	0		0	0	0	0	1	0	1	2	1	0
Lacticaseibacillus (AP012541.797879.799452)	0	0		0	0	0	0	0	0	0	0	0	0	0	0	0	0		0	0	0	0	0	0	0	0	0	0	0	0	1	0	0	0	0	0	1	0		1	0	0	0	0	0	0	0	0	0
Lacticaseibacillus (KT180168.1.1453)	0	0		0	0	0	0	0	0	0	0	0	0	0	0	0	0		0	0	0	0	0	0	0	0	0	1	0	0	1	0	1	0	0	0	0	0		0	0	0	0	0	0	0	0	0	0
Lactiplantibacillus (LG070688.204.1731)	0	0		0	0	0	0	0	0	0	0	0	0	0	0	0	0		0	0	0	0	0	0	0	0	0	0	0	0	0	0	0	0	0	0	0	0		2	0	0	0	0	0	0	0	0	0
Lactiplantibacillus (MH899335.1.1241)	0	0		0	0	0	0	0	0	0	0	0	0	0	0	0	0		0	0	0	0	0	0	0	0	0	0	0	0	0	0	0	0	0	0	0	0		0	0	0	0	0	0	0	0	0	0
Lactiplantibacillus (JQ809291.1.1533)	0	0		0	0	0	0	0	0	0	0	0	0	0	0	0	0		0	0	0	0	0	0	0	0	0	0	0	0	0	0	0	0	0	0	0	0		0	0	0	0	0	0	0	0	0	0
Lactiplantibacillus (EU626010.1.1472)	0	0		0	0	0	0	0	0	0	0	0	0	0	0	0	0		0	0	0	0	0	0	0	0	0	0	0	0	0	0	0	0	0	0	0	0		3	0	0	0	0	0	0	0	0	0
Lactiplantibacillus (KX538912.1.1224)	0	0		0	0	0	0	0	0	0	0	0	0	0	0	0	0		0	0	0	0	0	0	0	0	0	0	0	0	0	0	0	0	0	0	0	0		2	0	0	0	0	2	0	0	0	0
Lactiplantibacillus (LC076868.1.1390)	0	0		0	0	0	0	0	0	0	0	0	0	0	0	0	0		0	0	0	0	0	0	0	0	0	0	0	0	0	0	0	0	0	0	0	0		0	0	0	0	0	1	0	0	0	0
Lactiplantibacillus (MF992228.1.1470)	0	0		0	0	0	0	0	0	0	0	0	0	0	0	0	0		0	0	0	0	0	0	0	0	0	0	0	0	0	0	0	0	0	0	0	0		0	0	0	0	0	0	0	0	0	0
Lactiplantibacillus (JQ419761.1.1476)	0	0		0	0	0	0	0	0	0	0	0	0	0	0	0	0		0	0	0	0	0	0	0	0	0	0	0	0	0	0	0	0	0	0	0	0		3	0	0	0	0	1	0	0	0	0
Lactiplantibacillus (MG822863.1.1489)	0	0		0	0	0	0	0	0	0	0	0	0	0	0	0	0		0	0	0	0	0	0	0	0	0	0	0	0	0	0	0	0	0	0	0	0		2	0	0	0	1	0	0	0	0	1
Lactiplantibacillus (MH620392.1.1556)	0	0		0	0	0	0	0	0	0	0	0	0	0	0	0	0		0	0	0	0	0	0	0	0	0	0	0	0	0	0	0	0	0	0	0	0		0	0	0	0	0	0	0	0	0	0
Lactiplantibacillus (KX057613.1.1490)	0	0		0	0	0	0	0	0	0	0	0	0	0	0	0	0		0	0	0	0	0	0	0	0	0	0	0	0	0	0	0	0	0	0	0	0		0	0	0	0	1	0	0	0	0	0
Lactiplantibacillus (MH899343.1.1237)	0	0		0	0	0	0	0	0	0	0	0	0	0	0	0	0		0	0	0	0	0	0	0	0	0	0	0	0	0	0	0	0	0	0	0	0		2	0	0	1	0	0	1	0	0	0
Lactobacillus (AY959119.1.1534)	0	0		0	0	0	1	0	0	2	2	0	0	0	0	1	0		1	0	0	0	0	0	0	0	0	0	0	0	0	0	0	0	0	1	0	0		0	0	1	0	0	0	0	1	0	1
Lactobacillus (AY958978.1.1515)	0	0		0	0	0	1	0	0	3	2	0	0	0	0	0	0		1	0	0	0	0	0	0	0	1	0	0	0	0	0	0	0	0	0	0	0		0	0	0	0	0	0	0	0	0	1
Lactobacillus (DQ057406.1.1426)	0	0		0	0	0	1	1	0	0	1	0	0	0	0	1	5		0	0	0	0	0	0	0	0	0	0	0	0	0	0	0	0	0	0	0	0		1	0	1	0	0	0	0	1	0	0
Lactobacillus (AY958932.1.1513)	0	0		0	0	0	1	0	1	3	2	0	0	0	0	0	0		0	0	0	0	0	0	0	0	0	0	0	0	0	0	0	0	0	1	0	0		1	0	1	0	0	0	0	0	0	1
Lysobacter (AB245363.1.1494)	0	11		2	1	0	0	0	0	0	0	0	0	0	0	0	0		0	0	0	0	0	0	0	0	0	0	0	0	0	0	0	0	0	0	0	0		0	0	0	0	0	0	0	0	0	0
Megasphaera (U95027.1.1426)	0	0		4	0	4	6	0	0	0	0	0	0	0	0	0	0		0	0	0	0	0	0	0	0	0	0	0	0	0	0	0	0	0	0	0	0		0	0	0	0	0	0	0	0	0	0
Megasphaera (EU773544.1.1375)	0	0		0	0	0	0	0	0	0	0	4	0	2	3	2	0		2	0	1	0	0	0	0	0	0	0	0	0	0	0	0	0	0	0	0	0		0	0	0	0	0	0	0	0	0	0
Megasphaera (JQ072254.1.1428)	0	1		11	2	0	0	0	0	0	0	0	0	0	0	0	0		0	0	0	0	0	0	0	0	0	0	0	0	0	0	0	0	0	0	0	0		0	0	0	0	0	0	0	0	0	0
Nitrosomonas (FPLP01010914.14.1531)	2	11		0	1	0	0	0	0	0	0	0	0	0	0	0	0		0	0	0	0	0	0	0	0	0	0	0	0	0	0	0	0	0	0	0	0		0	0	0	0	0	0	0	0	0	0
Polymorphobacter (KF411641.1.1305)	5	2		4	3	0	0	0	0	0	0	0	0	0	0	0	0		0	0	0	0	0	0	0	0	0	0	0	0	0	0	0	0	0	0	0	0		0	0	0	0	0	0	0	0	0	0
Pseudoramibacter (EU474901.1.1385)	0	0		0	0	0	0	0	0	0	0	0	0	0	0	0	0		0	0	0	0	0	0	0	0	0	0	0	0	1	1	0	1	0	0	0	0		0	0	0	0	0	0	0	0	1	0
Pseudoramibacter (HE681331.1.1515)	0	0		0	0	0	0	0	0	1	0	1	0	0	0	0	2		0	0	1	1	0	0	0	0	0	0	0	0	4	0	0	0	0	0	0	0		0	0	0	0	0	0	0	0	0	0
Sphingobium (FJ373058.1.1401)	1	8		5	0	0	0	0	0	0	0	0	0	0	0	0	0		0	0	0	0	0	0	0	0	0	0	0	0	0	0	0	0	0	0	0	0		0	0	0	0	0	0	0	0	0	0
Stella (AJ535711.1.1447)	6	7		1	0	0	0	0	0	0	0	0	0	0	0	0	0		0	0	0	0	0	0	0	0	0	0	0	0	0	0	0	0	0	0	0	0		0	0	0	0	0	0	0	0	0	0
Stella (FPLP01011140.16.1489)	2	10		1	1	0	0	0	0	0	0	0	0	0	0	0	0		0	0	0	0	0	0	0	0	0	0	0	0	0	0	0	0	0	0	0	0		0	0	0	0	0	0	0	0	0	0
Streptococcus (AB002524.1.1358)	6	0		8	0	0	0	0	0	0	0	0	0	0	0	0	0		0	0	0	0	0	0	0	0	0	0	0	0	0	0	0	0	0	0	0	0		0	0	0	0	0	0	0	0	0	0
Streptococcus (KU324926.1.1333)	12	0		2	0	0	0	0	0	0	0	0	0	0	0	0	0		0	0	0	0	0	0	0	0	0	0	0	0	0	0	0	0	0	0	0	0		0	0	0	0	0	0	0	0	0	0
Streptococcus (AB002481.1.1500)	12	0		2	0	0	0	0	0	0	0	0	0	0	0	0	0		0	0	0	0	0	0	0	0	0	0	0	0	0	0	0	0	0	0	0	0		0	0	0	0	0	0	0	0	0	0
Terrisporobacter (EU887820.1.1452)	0	0		0	14	0	0	0	0	0	0	0	0	0	0	0	0		0	0	0	0	0	0	0	0	0	0	0	0	0	0	0	0	0	0	0	0		0	0	0	0	0	0	0	0	0	0
uncultured (EU177724.1.1310)	7	7		0	0	0	0	0	0	0	0	0	0	0	0	0	0		0	0	0	0	0	0	0	0	0	0	0	0	0	0	0	0	0	0	0	0		0	0	0	0	0	0	0	0	0	0
uncultured (FJ810564.1.1474)	2	11		0	1	0	0	0	0	0	0	0	0	0	0	0	0		0	0	0	0	0	0	0	0	0	0	0	0	0	0	0	0	0	0	0	0		0	0	0	0	0	0	0	0	0	0
Zoogloea (JQ278959.1.1289)	11	2		0	1	0	0	0	0	0	0	0	0	0	0	0	0		0	0	0	0	0	0	0	0	0	0	0	0	0	0	0	0	0	0	0	0		0	0	0	0	0	0	0	0	0	0
Saccharimonadales (CU918140.1.1394)	3	9		2	0	0	0	0	0	0	0	0	0	0	0	0	0		0	0	0	0	0	0	0	0	0	0	0	0	0	0	0	0	0	0	0	0		0	0	0	0	0	0	0	0	0	0
Unassigned (New.ReferenceOTU86)	6	7		0	1	0	0	0	0	0	0	0	0	0	0	0	0		0	0	0	0	0	0	0	0	0	0	0	0	0	0	0	0	0	0	0	0		0	0	0	0	0	0	0	0	0	0
Lactobacillus (New.CleanUp.ReferenceOTU27)	0	0		0	0	0	0	0	0	0	1	0	0	0	0	0	0		0	0	0	0	0	0	0	1	0	0	0	0	0	0	0	0	0	3	0	0		2	0	1	0	0	0	0	0	0	0
Pseudoramibacter_Eubacterium (New.CleanUp.ReferenceOTU1060)	0	0		0	0	0	0	0	0	0	0	0	0	0	0	0	0		0	0	0	1	0	0	0	0	0	0	0	0	0	0	0	1	0	0	1	1		0	0	0	0	0	0	0	0	0	0
Bacteroidales (New.CleanUp.ReferenceOTU2051)	8	1		5	0	0	0	0	0	0	0	0	0	0	0	0	0		0	0	0	0	0	0	0	0	0	0	0	0	0	0	0	0	0	0	0	0		0	0	0	0	0	0	0	0	0	0
Legionellales (New.CleanUp.ReferenceOTU5668)	2	11		0	1	0	0	0	0	0	0	0	0	0	0	0	0		0	0	0	0	0	0	0	0	0	0	0	0	0	0	0	0	0	0	0	0		0	0	0	0	0	0	0	0	0	0
Lactobacillus (New.CleanUp.ReferenceOTU10155)	0	0		0	0	0	0	0	0	0	0	0	0	0	0	0	0		0	0	0	0	0	0	0	0	0	0	0	0	0	0	0	0	0	0	0	0		1	0	0	0	0	0	0	1	7	0
Lactobacillus (New.CleanUp.ReferenceOTU10483)	0	0		0	0	0	0	0	0	0	0	0	0	0	0	0	0		0	0	0	0	0	0	0	0	0	0	0	0	0	0	0	0	0	0	0	0		0	0	0	0	0	1	0	0	0	0
Acetobacter (New.CleanUp.ReferenceOTU13283)	0	0		0	0	0	0	0	0	0	0	0	0	0	0	0	0		0	0	0	0	0	0	0	0	0	0	0	0	0	0	0	0	0	0	0	0		0	0	0	0	0	0	0	0	0	0
Clostridium (New.CleanUp.ReferenceOTU14282)	0	0		0	0	0	0	0	0	0	0	0	0	0	0	0	0		0	0	0	0	0	0	0	0	0	0	0	0	0	0	0	0	0	0	0	0		0	0	0	8	0	0	0	0	0	0
Prevotella (New.CleanUp.ReferenceOTU15151)	0	0		0	0	0	0	0	0	0	0	0	2	0	0	0	0		0	0	0	0	0	3	0	0	0	0	2	0	1	0	0	1	0	0	0	0		0	0	0	0	0	0	0	0	0	0
Lactobacillus (New.CleanUp.ReferenceOTU15707)	0	0		0	0	0	0	0	0	3	3	0	0	0	0	0	1		0	0	0	0	0	0	0	0	0	0	0	0	0	0	0	0	0	0	0	0		2	0	1	0	0	0	0	0	1	0
[Mogibacteriaceae] (New.CleanUp.ReferenceOTU16185)	0	13		1	0	0	0	0	0	0	0	0	0	0	0	0	0		0	0	0	0	0	0	0	0	0	0	0	0	0	0	0	0	0	0	0	0		0	0	0	0	0	0	0	0	0	0
Bacteroidales (New.CleanUp.ReferenceOTU16877)	8	5		0	1	0	0	0	0	0	0	0	0	0	0	0	0		0	0	0	0	0	0	0	0	0	0	0	0	0	0	0	0	0	0	0	0		0	0	0	0	0	0	0	0	0	0
Prevotella (New.CleanUp.ReferenceOTU18767)	9	4		1	0	0	0	0	0	0	0	0	0	0	0	0	0		0	0	0	0	0	0	0	0	0	0	0	0	0	0	0	0	0	0	0	0		0	0	0	0	0	0	0	0	0	0
Lactobacillus (New.CleanUp.ReferenceOTU19001)	0	0		0	0	0	0	0	0	2	11	0	0	0	0	0	0		0	0	0	0	0	0	0	0	0	0	0	0	0	0	0	0	0	0	0	0		0	0	0	0	0	0	0	0	0	0
Lactobacillaceae (New.CleanUp.ReferenceOTU22253)	0	0		0	0	0	0	0	0	0	0	0	0	0	0	0	0		0	0	0	0	0	0	0	0	0	0	0	0	0	0	0	0	0	0	0	0		6	0	1	0	1	1	0	0	0	0
Coriobacteriaceae (New.CleanUp.ReferenceOTU24007)	0	0		0	0	0	0	0	0	0	0	0	0	0	0	0	0		0	0	0	0	0	0	0	0	0	0	0	0	0	0	0	0	0	3	0	0		2	0	0	0	0	1	0	0	0	0
Coriobacteriaceae (New.CleanUp.ReferenceOTU24747)	0	0		0	0	0	0	2	0	0	0	0	0	0	0	0	0		2	0	0	0	0	0	0	0	0	0	0	0	0	0	0	1	0	0	0	1		0	0	0	0	0	0	0	0	0	0
Rikenellaceae (New.CleanUp.ReferenceOTU25709)	2	10		0	2	0	0	0	0	0	0	0	0	0	0	0	0		0	0	0	0	0	0	0	0	0	0	0	0	0	0	0	0	0	0	0	0		0	0	0	0	0	0	0	0	0	0
Lactobacillus (New.CleanUp.ReferenceOTU25934)	0	0		0	0	0	0	0	0	0	0	0	0	0	0	0	0		0	0	0	0	0	0	0	1	3	0	0	0	0	0	0	0	0	1	0	0		0	0	0	0	0	0	0	2	1	1
Lachnospiraceae (New.CleanUp.ReferenceOTU26069)	0	0		0	0	0	0	0	0	0	0	0	2	0	0	1	0		0	0	0	0	0	0	0	0	0	0	1	0	0	0	0	4	0	0	1	1		0	4	0	0	0	0	0	0	0	0
Butyrivibrio (New.CleanUp.ReferenceOTU26583)	0	0		0	0	0	0	0	0	0	0	0	0	0	0	0	0		2	0	1	1	1	0	1	0	0	0	2	0	2	0	0	0	0	0	4	0		0	0	0	0	0	0	0	0	0	0
Aneurinibacillus (New.CleanUp.ReferenceOTU27461)	0	0		0	0	0	0	0	0	0	0	0	0	0	0	0	0		0	0	0	0	0	0	0	0	0	0	0	0	0	0	0	0	0	0	0	0		0	0	0	0	0	0	0	0	0	0
Lactobacillus (New.CleanUp.ReferenceOTU28507)	0	0		0	0	0	0	0	0	0	0	0	0	0	1	0	0		0	0	0	0	0	0	0	0	0	0	0	0	0	0	0	0	0	0	0	1		0	0	0	0	0	0	2	0	1	1
Bulleidia (New.CleanUp.ReferenceOTU29830)	0	0		0	0	0	0	0	0	0	0	0	0	0	0	0	0		1	0	0	0	0	0	0	3	1	0	0	0	1	0	0	0	1	1	0	0		0	4	0	0	0	0	0	0	0	0
Prevotella (New.CleanUp.ReferenceOTU30514)	0	0		0	0	0	0	2	0	0	0	1	0	1	0	0	2		0	2	1	2	0	0	0	0	0	0	1	0	0	0	0	0	0	0	0	0		0	0	0	0	0	0	0	0	0	0
Lactobacillus (New.CleanUp.ReferenceOTU36618)	0	0		0	0	0	0	0	1	0	0	0	1	0	0	0	0		1	0	0	0	0	0	0	0	0	0	0	0	0	0	0	0	0	0	0	0		0	0	0	0	1	0	0	1	0	0
Bacillus (New.CleanUp.ReferenceOTU37288)	0	0		0	0	0	0	0	0	0	0	0	0	0	0	0	0		0	0	0	0	0	0	0	0	0	0	0	0	0	0	0	0	0	0	0	0		0	0	0	0	0	0	0	0	0	0
Lactobacillus (New.CleanUp.ReferenceOTU38446)	0	0		0	0	0	0	0	0	0	0	0	0	0	0	0	0		0	0	0	0	0	0	2	0	1	0	0	0	0	0	0	0	1	0	0	0		0	0	0	0	0	0	0	0	0	0
Lactobacillus (New.CleanUp.ReferenceOTU38851)	0	0		0	0	0	0	0	0	0	0	0	0	0	0	1	1		0	0	0	0	0	0	0	0	0	0	0	0	0	0	0	0	0	0	0	0		0	0	0	0	0	0	1	0	1	0
Pediococcus (New.CleanUp.ReferenceOTU40278)	0	0		0	0	0	0	0	0	1	0	0	1	0	0	1	3		0	0	0	0	0	0	0	0	0	0	0	0	0	0	0	0	0	0	0	0		0	0	0	1	0	1	1	0	2	0
Acetobacter (AB906416.1.1433)	0	0		0	0	0	0	0	1	0	0	0	0	1	0	0	0		0	0	1	0	0	0	0	0	0	0	0	0	1	0	0	0	0	0	0	0		0	0	0	0	0	0	2	0	0	0
Acetobacter (AB665066.1.1406)	0	0		0	0	0	0	0	1	0	0	2	0	0	0	0	0		0	1	0	0	0	0	0	0	0	0	0	0	0	1	0	0	0	2	0	0		0	0	0	0	0	0	0	0	0	0
Acetobacterium (JQ599625.1.1479)	2	11		0	0	0	0	0	0	0	0	0	0	0	0	0	0		0	0	0	0	0	0	0	0	0	0	0	0	0	0	0	0	0	0	0	0		0	0	0	0	0	0	0	0	0	0
Acidovorax (KC634104.1.1441)	9	4		0	0	0	0	0	0	0	0	0	0	0	0	0	0		0	0	0	0	0	0	0	0	0	0	0	0	0	0	0	0	0	0	0	0		0	0	0	0	0	0	0	0	0	0
Acidovorax (KY968330.1.1390)	7	2		4	0	0	0	0	0	0	0	0	0	0	0	0	0		0	0	0	0	0	0	0	0	0	0	0	0	0	0	0	0	0	0	0	0		0	0	0	0	0	0	0	0	0	0
Acinetobacter (JN862928.1.1458)	9	3		1	0	0	0	0	0	0	0	0	0	0	0	0	0		0	0	0	0	0	0	0	0	0	0	0	0	0	0	0	0	0	0	0	0		0	0	0	0	0	0	0	0	0	0
Alistipes (AB554232.1.1488)	5	5		0	3	0	0	0	0	0	0	0	0	0	0	0	0		0	0	0	0	0	0	0	0	0	0	0	0	0	0	0	0	0	0	0	0		0	0	0	0	0	0	0	0	0	0
Aneurinibacillus (AB112725.1.1526)	0	0		0	0	0	0	0	0	0	0	0	0	0	0	0	0		0	0	0	0	0	0	0	0	0	0	0	0	0	0	0	0	0	0	0	0		0	0	0	0	0	0	0	0	0	0
Bacillus (MH412684.1.1580)	0	0		0	0	0	0	0	0	0	0	0	0	0	0	0	0		0	0	0	0	0	0	0	0	0	0	0	0	0	0	0	0	0	0	0	0		0	0	0	0	0	0	0	0	0	0
Bacillus (CP003056.1293062.1294603)	0	0		0	0	0	0	0	0	0	0	0	0	0	0	0	0		0	0	0	0	0	0	0	0	0	0	0	0	0	0	0	0	0	0	0	0		0	0	0	0	0	0	0	0	0	0
Bacteroides (JQ607949.1.1412)	6	3		4	0	0	0	0	0	0	0	0	0	0	0	0	0		0	0	0	0	0	0	0	0	0	0	0	0	0	0	0	0	0	0	0	0		0	0	0	0	0	0	0	0	0	0
Brevundimonas (EU434509.1.1378)	5	0		8	0	0	0	0	0	0	0	0	0	0	0	0	0		0	0	0	0	0	0	0	0	0	0	0	0	0	0	0	0	0	0	0	0		0	0	0	0	0	0	0	0	0	0
Devosia (MH041067.1.1308)	10	1		2	0	0	0	0	0	0	0	0	0	0	0	0	0		0	0	0	0	0	0	0	0	0	0	0	0	0	0	0	0	0	0	0	0		0	0	0	0	0	0	0	0	0	0
Flavobacterium (EU662376.1.1473)	7	6		0	0	0	0	0	0	0	0	0	0	0	0	0	0		0	0	0	0	0	0	0	0	0	0	0	0	0	0	0	0	0	0	0	0		0	0	0	0	0	0	0	0	0	0
Haliangium (HQ385518.1.1407)	4	7		2	0	0	0	0	0	0	0	0	0	0	0	0	0		0	0	0	0	0	0	0	0	0	0	0	0	0	0	0	0	0	0	0	0		0	0	0	0	0	0	0	0	0	0
IMCC26207 (AB630857.1.1443)	0	8		1	4	0	0	0	0	0	0	0	0	0	0	0	0		0	0	0	0	0	0	0	0	0	0	0	0	0	0	0	0	0	0	0	0		0	0	0	0	0	0	0	0	0	0
Lacticaseibacillus (JQ412725.1.1520)	0	0		0	0	0	0	0	0	0	0	0	0	0	0	0	0		0	1	0	0	0	0	0	0	0	0	0	0	0	0	0	0	1	0	0	0		1	0	0	0	0	1	0	0	0	0
Lacticaseibacillus (KR066436.1.1230)	0	0		0	0	0	0	0	0	0	0	0	0	0	0	0	0		0	0	0	0	0	0	0	0	1	0	0	0	0	0	1	0	0	1	0	0		1	0	0	0	0	1	0	0	0	0
Lacticaseibacillus (KU198314.1.1490)	0	0		0	0	0	0	0	0	0	0	0	0	0	0	0	0		0	0	0	0	0	0	0	0	0	1	0	1	1	0	1	0	0	0	0	0		0	0	0	0	0	0	0	0	0	0
Lacticaseibacillus (AY773946.1.1499)	0	0		0	0	0	0	0	0	0	0	0	0	0	0	0	0		0	0	0	0	0	0	0	0	0	1	0	0	1	0	2	1	0	0	0	1		0	0	0	0	0	0	0	0	1	0
Lacticaseibacillus (CP029536.601423.602972)	0	0		0	0	0	0	0	0	0	0	0	0	0	0	0	0		0	0	0	0	0	0	0	0	0	1	0	0	1	0	0	0	0	1	0	1		0	0	0	0	0	1	0	0	0	0
Lacticaseibacillus (KF060260.1.1510)	0	0		0	0	0	0	0	0	0	0	0	0	0	0	0	0		0	0	0	0	0	0	0	0	0	0	0	1	0	0	0	1	0	0	1	0		0	0	0	0	0	0	0	1	0	1
Lactiplantibacillus (CP013149.1075122.1076697)	0	0		0	0	0	0	0	0	0	0	0	0	0	0	0	0		0	0	0	0	0	0	0	0	0	0	0	0	0	0	0	0	0	0	0	0		0	0	0	0	0	0	0	0	1	0
Lactiplantibacillus (MH899298.1.1237)	0	0		0	0	0	0	0	0	0	0	0	0	0	0	0	0		0	0	0	0	0	0	0	0	0	0	0	0	0	0	0	0	0	0	0	0		2	0	0	0	0	0	0	0	0	0
Lactiplantibacillus (KY574619.1.1312)	0	0		0	0	1	0	0	0	0	0	0	0	0	0	0	0		0	0	0	0	0	0	0	0	0	0	0	0	0	0	0	0	0	0	0	0		1	0	0	0	0	0	0	0	0	0
Lactiplantibacillus (AM905388.1.1532)	0	0		0	0	0	0	0	0	0	0	0	0	0	0	0	0		0	0	0	0	0	0	0	0	0	0	0	0	0	0	0	0	0	0	0	0		2	0	0	1	0	0	0	0	0	0
Lactiplantibacillus (LC140818.1.1536)	0	0		0	1	0	0	0	0	0	0	0	0	0	0	0	0		0	0	0	0	0	0	0	0	0	0	0	0	0	0	0	0	0	0	0	0		1	1	0	0	1	1	0	0	0	0
Lactiplantibacillus (CP017374.1973739.1975314)	0	0		0	1	0	0	0	0	0	0	0	0	0	0	0	0		0	0	0	0	0	0	0	0	0	0	0	0	0	0	0	0	0	0	0	0		1	0	0	0	0	0	0	0	0	0
Lactiplantibacillus (KU315098.1.1510)	0	0		0	0	0	0	0	0	0	0	0	0	0	0	0	0		0	0	0	0	0	0	0	0	0	0	0	0	0	0	0	0	0	0	0	0		2	0	0	0	0	0	0	0	0	0
Lactiplantibacillus (FN667126.1.1496)	0	0		0	0	0	0	0	0	0	0	0	0	0	0	0	0		0	0	0	0	0	0	0	0	0	0	0	0	0	0	0	0	0	0	0	0		3	0	0	0	0	2	0	0	0	0
Lactobacillus (AF371472.1.1492)	0	0		0	0	0	0	0	0	0	0	0	0	0	0	0	1		1	0	0	0	0	0	0	0	0	1	0	0	0	0	0	0	0	0	0	0		2	0	3	0	0	0	0	1	1	0
Lactobacillus (AB749382.1.1389)	0	0		0	0	1	1	0	1	1	0	0	0	0	0	0	0		1	0	0	0	0	0	0	0	0	0	0	0	0	0	0	0	0	0	0	0		1	1	0	0	0	0	0	0	2	0
Lactobacillus (KJ571138.1.1556)	0	0		0	0	1	0	1	1	0	1	0	0	0	0	0	2		0	0	0	0	0	0	0	0	0	0	0	0	0	0	0	0	0	2	0	0		1	0	0	0	0	0	0	0	1	0
Lactobacillus (HQ716720.1.1496)	0	0		0	0	0	5	0	2	1	0	0	0	0	0	0	0		0	0	0	0	0	0	0	0	0	0	0	0	0	0	0	0	0	1	0	1		0	0	0	0	0	0	0	0	0	0
Lactobacillus (FJ682870.1.1471)	0	0		0	0	0	0	0	0	0	1	0	0	0	0	0	4		1	0	0	0	0	0	0	0	0	0	0	0	0	0	0	0	0	0	0	0		0	0	0	0	0	0	0	0	0	0
Lactobacillus (MH327500.1.1402)	0	0		0	0	0	2	0	0	2	2	0	0	0	0	0	0		0	0	0	0	0	0	0	0	0	0	0	0	0	0	0	0	0	1	0	0		0	0	0	0	0	0	0	0	0	0
Lactobacillus (AB008207.1.1558)	0	1		0	0	0	0	0	0	1	2	0	0	0	1	0	0		0	0	0	0	0	0	0	0	0	0	0	0	0	0	0	0	0	1	1	0		2	0	0	0	0	0	0	0	0	0
Lactococcus (EU460804.1.1407)	0	0		0	0	9	4	0	0	0	0	0	0	0	0	0	0		0	0	0	0	0	0	0	0	0	0	0	0	0	0	0	0	0	0	0	0		0	0	0	0	0	0	0	0	0	0
Lactococcus (GQ267982.1.1474)	0	0		0	0	10	2	1	0	0	0	0	0	0	0	0	0		0	0	0	0	0	0	0	0	0	0	0	0	0	0	0	0	0	0	0	0		0	0	0	0	0	0	0	0	0	0
Limosilactobacillus (GQ448479.1.1426)	0	0		0	0	4	4	0	0	0	1	0	0	0	0	0	0		0	0	0	0	0	0	0	0	0	0	0	0	0	0	0	0	0	0	0	0		0	0	0	0	0	0	0	0	1	0
Nannocystis (FPLS01003241.9.1517)	8	5		0	0	0	0	0	0	0	0	0	0	0	0	0	0		0	0	0	0	0	0	0	0	0	0	0	0	0	0	0	0	0	0	0	0		0	0	0	0	0	0	0	0	0	0
Neisseria (CU927875.1.1359)	6	3		4	0	0	0	0	0	0	0	0	0	0	0	0	0		0	0	0	0	0	0	0	0	0	0	0	0	0	0	0	0	0	0	0	0		0	0	0	0	0	0	0	0	0	0
Pediococcus (CP000422.277878.279458)	0	0		0	0	0	0	0	0	0	0	0	0	0	0	0	1		0	0	0	0	0	0	0	1	0	0	0	0	0	0	0	0	0	1	0	0		0	0	0	0	0	0	0	0	0	0
Pediococcus (MH936310.1.1250)	0	0		0	0	0	0	0	0	1	0	0	0	0	0	0	0		0	0	0	0	0	0	0	0	0	0	3	0	0	0	0	2	0	0	0	0		0	0	0	0	0	0	0	0	0	0
Pediococcus (KY411915.1.1503)	0	0		0	0	0	0	0	0	0	0	0	0	0	1	0	1		1	1	0	0	0	0	1	0	0	0	0	0	0	0	0	0	0	1	0	0		1	1	0	0	0	0	0	0	0	0
Prevotella_9 (JQ186592.1.1369)	0	2		11	0	0	0	0	0	0	0	0	0	0	0	0	0		0	0	0	0	0	0	0	0	0	0	0	0	0	0	0	0	0	0	0	0		0	0	0	0	0	0	0	0	0	0
Propioniciclava (LN717247.1.1448)	3	2		8	0	0	0	0	0	0	0	0	0	0	0	0	0		0	0	0	0	0	0	0	0	0	0	0	0	0	0	0	0	0	0	0	0		0	0	0	0	0	0	0	0	0	0
Pseudomonas (LT629751.1253735.1255275)	0	0		6	7	0	0	0	0	0	0	0	0	0	0	0	0		0	0	0	0	0	0	0	0	0	0	0	0	0	0	0	0	0	0	0	0		0	0	0	0	0	0	0	0	0	0
Solobacterium (EF515583.1.1376)	0	0		0	0	0	0	1	0	0	0	0	1	0	0	0	0		0	0	0	0	0	0	0	1	3	0	0	1	0	0	0	0	2	1	0	0		0	1	0	0	0	1	0	0	0	0
Sphingobium (CP013264.1378686.1380180)	2	6		4	1	0	0	0	0	0	0	0	0	0	0	0	0		0	0	0	0	0	0	0	0	0	0	0	0	0	0	0	0	0	0	0	0		0	0	0	0	0	0	0	0	0	0
Sphingorhabdus (JF459967.1.1286)	5	1		6	1	0	0	0	0	0	0	0	0	0	0	0	0		0	0	0	0	0	0	0	0	0	0	0	0	0	0	0	0	0	0	0	0		0	0	0	0	0	0	0	0	0	0
Stenotrophomonas (AJ131116.1.1502)	4	6		2	0	0	0	0	0	0	0	0	0	0	0	0	0		0	0	0	0	1	0	0	0	0	0	0	0	0	0	0	0	0	0	0	0		0	0	0	0	0	0	0	0	0	0
Subdoligranulum (GQ896611.1.1473)	6	5		1	1	0	0	0	0	0	0	0	0	0	0	0	0		0	0	0	0	0	0	0	0	0	0	0	0	0	0	0	0	0	0	0	0		0	0	0	0	0	0	0	0	0	0
UCG-009 (GU559825.1.1392)	11	2		0	0	0	0	0	0	0	0	0	0	0	0	0	0		0	0	0	0	0	0	0	0	0	0	0	0	0	0	0	0	0	0	0	0		0	0	0	0	0	0	0	0	0	0
uncultured (CU924649.1.1324)	3	6		2	2	0	0	0	0	0	0	0	0	0	0	0	0		0	0	0	0	0	0	0	0	0	0	0	0	0	0	0	0	0	0	0	0		0	0	0	0	0	0	0	0	0	0
uncultured (JN397811.1.1454)	5	3		0	5	0	0	0	0	0	0	0	0	0	0	0	0		0	0	0	0	0	0	0	0	0	0	0	0	0	0	0	0	0	0	0	0		0	0	0	0	0	0	0	0	0	0
uncultured (KR107356.1.1406)	4	9		0	0	0	0	0	0	0	0	0	0	0	0	0	0		0	0	0	0	0	0	0	0	0	0	0	0	0	0	0	0	0	0	0	0		0	0	0	0	0	0	0	0	0	0
uncultured (AB506424.1.1522)	2	4		1	6	0	0	0	0	0	0	0	0	0	0	0	0		0	0	0	0	0	0	0	0	0	0	0	0	0	0	0	0	0	0	0	0		0	0	0	0	0	0	0	0	0	0
uncultured (FPLM01001868.18.1525)	5	6		2	0	0	0	0	0	0	0	0	0	0	0	0	0		0	0	0	0	0	0	0	0	0	0	0	0	0	0	0	0	0	0	0	0		0	0	0	0	0	0	0	0	0	0
uncultured (KM046958.1.1489)	2	5		5	1	0	0	0	0	0	0	0	0	0	0	0	0		0	0	0	0	0	0	0	0	0	0	0	0	0	0	0	0	0	0	0	0		0	0	0	0	0	0	0	0	0	0
uncultured (AJ401130.1.1384)	9	2		2	0	0	0	0	0	0	0	0	0	0	0	0	0		0	0	0	0	0	0	0	0	0	0	0	0	0	0	0	0	0	0	0	0		0	0	0	0	0	0	0	0	0	0
env.OPS 17 (AB240490.1.1479)	3	9		1	0	0	0	0	0	0	0	0	0	0	0	0	0		0	0	0	0	0	0	0	0	0	0	0	0	0	0	0	0	0	0	0	0		0	0	0	0	0	0	0	0	0	0
OM190 (BX294710.1.1316)	4	3		4	2	0	0	0	0	0	0	0	0	0	0	0	0		0	0	0	0	0	0	0	0	0	0	0	0	0	0	0	0	0	0	0	0		0	0	0	0	0	0	0	0	0	0
Granulicatella (New.ReferenceOTU64)	8	1		3	1	0	0	0	0	0	0	0	0	0	0	0	0		0	0	0	0	0	0	0	0	0	0	0	0	0	0	0	0	0	0	0	0		0	0	0	0	0	0	0	0	0	0
Bacteroides (New.CleanUp.ReferenceOTU2367)	4	3		6	0	0	0	0	0	0	0	0	0	0	0	0	0		0	0	0	0	0	0	0	0	0	0	0	0	0	0	0	0	0	0	0	0		0	0	0	0	0	0	0	0	0	0
Coriobacteriaceae (New.CleanUp.ReferenceOTU3865)	0	0		0	0	0	0	0	0	0	0	0	0	0	0	0	0		0	0	0	0	0	0	0	0	0	0	0	0	0	0	0	0	0	3	0	0		0	0	0	0	0	4	0	0	0	0
Lactobacillus (New.CleanUp.ReferenceOTU4577)	0	0		0	0	2	7	4	0	0	0	0	0	0	0	0	0		0	0	0	0	0	0	0	0	0	0	0	0	0	0	0	0	0	0	0	0		0	0	0	0	0	0	0	0	0	0
Comamonadaceae (New.CleanUp.ReferenceOTU5533)	8	4		0	0	0	0	0	0	0	0	0	0	0	1	0	0		0	0	0	0	0	0	0	0	0	0	0	0	0	0	0	0	0	0	0	0		0	0	0	0	0	0	0	0	0	0
Rhodocyclaceae (New.CleanUp.ReferenceOTU7889)	8	5		0	0	0	0	0	0	0	0	0	0	0	0	0	0		0	0	0	0	0	0	0	0	0	0	0	0	0	0	0	0	0	0	0	0		0	0	0	0	0	0	0	0	0	0
Lactobacillus (New.CleanUp.ReferenceOTU13011)	0	0		0	0	0	0	0	0	0	0	0	0	0	0	0	0		0	0	0	0	0	0	0	0	0	0	0	0	0	0	0	0	0	0	0	0		0	0	0	0	0	0	0	0	0	0
Lactobacillus (New.CleanUp.ReferenceOTU13807)	0	0		0	0	0	0	0	0	0	0	0	0	0	0	0	0		0	0	0	0	0	0	0	0	0	1	0	0	1	0	1	0	0	1	1	1		0	0	0	0	0	0	0	0	0	3
Lactobacillus (New.CleanUp.ReferenceOTU14539)	0	0		0	0	0	0	0	1	0	3	0	0	0	0	0	1		0	0	0	0	0	0	0	0	0	0	0	0	0	0	0	0	0	0	0	0		1	0	0	0	0	0	0	1	1	1
Bulleidia (New.CleanUp.ReferenceOTU17521)	0	0		0	0	0	0	0	0	0	0	0	0	0	0	0	0		4	0	0	0	0	0	0	1	0	0	0	0	0	0	0	1	0	0	1	1		0	2	0	0	1	1	0	0	0	0
Acetobacteraceae (New.CleanUp.ReferenceOTU17619)	0	0		0	2	0	1	0	2	0	1	0	1	0	0	0	0		0	0	0	0	0	0	0	0	0	0	0	0	0	0	0	0	0	0	0	0		0	0	0	0	0	0	1	0	0	1
Bacillus (New.CleanUp.ReferenceOTU18022)	0	0		0	0	0	0	0	0	0	0	0	0	0	0	0	0		0	0	0	0	0	0	0	1	1	0	0	0	0	0	0	0	0	0	0	0		0	0	0	0	0	0	0	0	0	0
Bacillus (New.CleanUp.ReferenceOTU19197)	0	0		0	0	0	0	0	0	0	0	0	0	0	0	0	0		0	0	0	0	0	0	0	1	0	0	0	0	0	0	0	0	0	0	0	0		0	0	0	0	0	0	0	0	0	0
Coriobacteriaceae (New.CleanUp.ReferenceOTU21342)	0	0		0	0	0	0	2	0	0	0	1	0	0	0	0	0		0	0	0	0	0	0	0	0	0	0	0	0	0	0	0	0	0	1	1	1		0	0	0	0	0	0	0	0	0	0
Clostridium (New.CleanUp.ReferenceOTU21513)	0	0		0	0	0	0	0	0	0	0	0	0	0	0	0	0		0	0	0	0	0	0	0	0	0	0	0	0	0	0	0	0	0	0	0	0		0	0	0	3	0	0	0	0	0	0
Lactobacillus (New.CleanUp.ReferenceOTU24098)	0	0		0	0	0	0	0	0	0	0	0	0	0	0	0	0		0	0	0	0	0	1	0	0	0	0	0	0	0	0	0	0	0	1	0	0		0	0	0	0	3	0	1	0	0	0
Pseudoramibacter_Eubacterium (New.CleanUp.ReferenceOTU25922)	0	0		0	0	0	0	0	0	0	0	0	0	0	0	0	0		0	0	0	0	1	0	0	0	0	1	0	0	0	0	0	1	0	0	0	0		0	0	0	0	0	0	0	0	0	0
BD7-3 (New.CleanUp.ReferenceOTU27369)	3	8		2	0	0	0	0	0	0	0	0	0	0	0	0	0		0	0	0	0	0	0	0	0	0	0	0	0	0	0	0	0	0	0	0	0		0	0	0	0	0	0	0	0	0	0
Lactobacillus (New.CleanUp.ReferenceOTU32004)	0	0		0	0	0	0	0	0	0	0	0	0	0	0	0	0		0	0	0	0	0	0	0	0	0	0	0	0	0	0	0	0	0	0	0	0		0	0	0	0	0	0	0	5	0	3
Coriobacteriaceae (New.CleanUp.ReferenceOTU33424)	0	0		0	0	0	0	0	0	0	0	0	0	0	0	0	0		0	0	0	0	0	0	0	0	0	0	0	0	0	0	1	0	0	2	0	0		0	0	0	0	0	0	0	0	0	0
Acetobacteraceae (New.CleanUp.ReferenceOTU41096)	0	0		0	0	0	0	0	0	0	0	1	0	0	0	0	0		0	0	0	0	0	0	0	0	0	1	0	0	0	1	0	0	0	0	0	0		0	0	0	0	0	0	0	2	0	0
Lactobacillus (New.CleanUp.ReferenceOTU42030)	0	0		0	0	0	0	0	0	0	0	0	0	0	0	0	0		0	0	0	0	0	0	0	0	0	0	0	0	0	0	0	0	0	0	0	0		1	0	1	0	0	0	0	0	0	1
Bacteroidales (New.CleanUp.ReferenceOTU42113)	6	0		7	0	0	0	0	0	0	0	0	0	0	0	0	0		0	0	0	0	0	0	0	0	0	0	0	0	0	0	0	0	0	0	0	0		0	0	0	0	0	0	0	0	0	0
[Eubacterium] brachy group (GU559837.1.1384)	0	12		0	0	0	0	0	0	0	0	0	0	0	0	0	0		0	0	0	0	0	0	0	0	0	0	0	0	0	0	0	0	0	0	0	0		0	0	0	0	0	0	0	0	0	0
AAP99 (HQ592555.1.1449)	7	5		0	0	0	0	0	0	0	0	0	0	0	0	0	0		0	0	0	0	0	0	0	0	0	0	0	0	0	0	0	0	0	0	0	0		0	0	0	0	0	0	0	0	0	0
Acidaminococcus (X78017.1.1516)	0	0		0	0	0	0	8	0	0	0	0	0	2	2	0	0		0	0	0	0	0	0	0	0	0	0	0	0	0	0	0	0	0	0	0	0		0	0	0	0	0	0	0	0	0	0
Acidibacter (FN824908.1.1282)	4	8		0	0	0	0	0	0	0	0	0	0	0	0	0	0		0	0	0	0	0	0	0	0	0	0	0	0	0	0	0	0	0	0	0	0		0	0	0	0	0	0	0	0	0	0
Agathobacter (FP929043.489815.491335)	6	5		1	0	0	0	0	0	0	0	0	0	0	0	0	0		0	0	0	0	0	0	0	0	0	0	0	0	0	0	0	0	0	0	0	0		0	0	0	0	0	0	0	0	0	0
Anaerostipes (FP929061.44196.45716)	1	9		1	1	0	0	0	0	0	0	0	0	0	0	0	0		0	0	0	0	0	0	0	0	0	0	0	0	0	0	0	0	0	0	0	0		0	0	0	0	0	0	0	0	0	0
Aquabacterium (LK392782.1.1408)	8	2		1	1	0	0	0	0	0	0	0	0	0	0	0	0		0	0	0	0	0	0	0	0	0	0	0	0	0	0	0	0	0	0	0	0		0	0	0	0	0	0	0	0	0	0
Bacillus (AY443036.1.1416)	0	0		0	0	0	0	0	0	0	0	0	0	0	0	0	0		0	0	0	0	0	0	0	0	0	0	0	0	0	0	0	0	0	0	0	0		0	0	0	0	0	0	0	0	0	0
Bacillus (KC193188.1.1470)	0	0		0	0	0	0	0	0	0	0	0	0	0	0	0	0		0	0	0	0	0	0	0	0	0	0	0	0	0	0	0	0	0	0	0	0		0	0	0	0	0	0	0	0	0	0
Bacillus (AF393508.1.1386)	0	0		0	0	0	0	0	0	0	0	0	0	0	0	0	0		0	0	0	0	0	0	0	0	1	0	0	0	0	0	0	0	0	0	0	0		0	0	0	0	0	0	0	0	0	0
Bacillus (CP002472.1437022.1438558)	0	0		0	0	0	0	0	0	0	0	0	0	0	0	0	0		0	0	0	0	0	0	0	0	0	0	0	0	0	0	0	0	0	0	0	0		0	0	0	0	0	0	0	0	0	0
Bacteroides (JQ607986.1.1408)	4	8		0	0	0	0	0	0	0	0	0	0	0	0	0	0		0	0	0	0	0	0	0	0	0	0	0	0	0	0	0	0	0	0	0	0		0	0	0	0	0	0	0	0	0	0
[truncated: 9,535 more rows]
[truncated: 43 more columns]

## Sheet: Table S2
Table S2. OTUs with greater than 1% relative abundance in the acid-phase anaerobic digester sludge inoculum source
	Sample replicate
OTU	a	b	Full taxonomy
Unassigned (New.ReferenceOTU102)	0.0606839	0.0961653	Unassigned
Unassigned (New.ReferenceOTU42)	0.00678658	0.0117612	Unassigned
Ruminococcaceae (New.ReferenceOTU119)	0.00675364	0.0112012	Bacteria;Firmicutes;Clostridia;Clostridiales;Ruminococcaceae;;
Erysipelatoclostridiaceae (EF515454.1.1382)	0.00523819	0.0113988	Bacteria;Firmicutes;Bacilli;Erysipelotrichales;Erysipelatoclostridiaceae;UCG-004;
Streptococcus (MF369924.1.1407)	0.0256309	0.00339329	Bacteria;Firmicutes;Bacilli;Lactobacillales;Streptococcaceae;Streptococcus;
Trichococcus (AJ306611.1.1437)	0.0229953	0.00378863	Bacteria;Firmicutes;Bacilli;Lactobacillales;Carnobacteriaceae;Trichococcus;
Arcobacter (AJ607391.1.1460)	0.0091586	0.0265863	Bacteria;Campylobacterota;Campylobacteria;Campylobacterales;Arcobacteraceae;Arcobacter;
Arcobacter (JX912503.1.1439)	0.0234236	0.0613758	Bacteria;Campylobacterota;Campylobacteria;Campylobacterales;Arcobacteraceae;Arcobacter;
Acinetobacter (JN820158.1.1490)	0.0137049	0.00853265	Bacteria;Proteobacteria;Gammaproteobacteria;Pseudomonadales;Moraxellaceae;Acinetobacter;
Cloacibacterium (AJ575430.1.1475)	0.0170982	0.0140673	Bacteria;Bacteroidota;Bacteroidia;Flavobacteriales;Weeksellaceae;Cloacibacterium;
Bacteroidales (New.ReferenceOTU114)	0.0193385	0.00741253	Bacteria;Bacteroidetes;Bacteroidia;Bacteroidales;;;
Prevotella (New.ReferenceOTU59)	0.050537	0.0310009	Bacteria;Bacteroidetes;Bacteroidia;Bacteroidales;Prevotellaceae;Prevotella;
Prevotella (AB286442.1.1450)	0.0724122	0.0471766	Bacteria;Bacteroidota;Bacteroidia;Bacteroidales;Prevotellaceae;Prevotella;
Prevotella (New.ReferenceOTU54)	0.0121566	0.00441457	Bacteria;Bacteroidetes;Bacteroidia;Bacteroidales;Prevotellaceae;Prevotella;
Sum of Abundance	0.345918	0.338275

## Sheet: Table S3
Table S3. OTUs with greater than 1% average relative abundance for the duration of the R1TS experiment
	Elapsed time (d)
OTU	3	3b	14	14b	27	33	39	39b	51	63	63b	75	87	95	Full taxonomy
Lachnospiraceae NK3A20 group (AB746782.1.1535)	3.29446e-05	0	0	0	0	0	0	0	0.000593003	0.0280029	0	0.109442	0.104237	0.0149568	Bacteria;Firmicutes;Clostridia;Lachnospirales;Lachnospiraceae;Lachnospiraceae NK3A20 group;
Acetitomaculum (GU303559.1.1495)	0	0	0	0	6.58892e-05	0.000263557	0.000131778	0	0.0211175	0.0662186	0.0271793	0.0379851	0.033867	0.000230612	Bacteria;Firmicutes;Clostridia;Lachnospirales;Lachnospiraceae;Acetitomaculum;
Dialister (AB370249.1.1521)	0	0	0.0480662	0.0352178	0.0294195	0.00629242	0.000131778	3.29446e-05	0.00593003	0.00042828	0.0157146	0.00685247	0.0109705	0.000757726	Bacteria;Firmicutes;Negativicutes;Veillonellales-Selenomonadales;Veillonellaceae;Dialister;
Dialister (New.ReferenceOTU88)	6.58892e-05	0	0.271859	0.191375	0.153028	0.0443764	0.000658892	0.00042828	0.0240495	0.00181195	0.0651973	0.0301114	0.0378533	0.00306385	Bacteria;Firmicutes;Clostridia;Clostridiales;Veillonellaceae;Dialister;
Lactococcus (JN251772.1.1386)	0.000823615	6.58892e-05	0.119754	0.0281017	0.00691836	9.88338e-05	0.000329446	0	0	0	0	0	0	0	Bacteria;Firmicutes;Bacilli;Lactobacillales;Streptococcaceae;Lactococcus;
Lactobacillus (New.ReferenceOTU116)	0	0	0.0270475	0.0631548	0.06243	0.0357119	0.0710615	0.0946169	0.0122883	0.0365685	0.00803848	0.00191079	0.0177571	0.0602556	Bacteria;Firmicutes;Bacilli;Lactobacillales;Lactobacillaceae;Lactobacillus;
Lactobacillus (HM218853.1.1519)	0	0	0.00886209	0.023193	0.0211504	0.0123542	0.020821	0.0276405	0.00415102	0.00869737	0.00220729	0.00042828	0.00395335	0.0149568	Bacteria;Firmicutes;Bacilli;Lactobacillales;Lactobacillaceae;Lactobacillus;
Lactobacillus (AY253660.1.1550)	6.58892e-05	0.000329446	0.00695131	0.00451341	0.00961982	0.0453647	0.0238848	0.0424326	0.00135073	0.00161428	0.00194373	0.00286618	0.00168017	0.0261251	Bacteria;Firmicutes;Bacilli;Lactobacillales;Lactobacillaceae;Lactobacillus;
Lactobacillus (AB007908.1.1516)	0.00036239	0.000922448	0.0223694	0.087369	0.0146274	0.0621335	0.113527	0.0977136	0.00181195	0.0024379	0.00220729	0.00378863	0.00276735	0.0408513	Bacteria;Firmicutes;Bacilli;Lactobacillales;Lactobacillaceae;Lactobacillus;
Lactobacillus (AB008208.1.1532)	0.000197668	0.000197668	0.0311326	0.115899	0.0204586	0.0766291	0.131877	0.128023	0.00237201	0.00359096	0.00283323	0.00616064	0.00467813	0.0593991	Bacteria;Firmicutes;Bacilli;Lactobacillales;Lactobacillaceae;Lactobacillus;
Secundilactobacillus (AB282889.1.1528)	0.0168347	0.228767	3.29446e-05	0.000131778	3.29446e-05	0.00131778	0.000329446	0.000560058	6.58892e-05	0.000164723	3.29446e-05	0	3.29446e-05	0	Bacteria;Firmicutes;Bacilli;Lactobacillales;Lactobacillaceae;Secundilactobacillus;
Limosilactobacillus (AJ250074.1.1561)	0.0087962	0.00757726	0.0797588	0.122784	0.00181195	0.0036239	0.0042828	0.0165711	0.00042828	0	0.00042828	0	9.88338e-05	0.00168017	Bacteria;Firmicutes;Bacilli;Lactobacillales;Lactobacillaceae;Limosilactobacillus;
Pediococcus (MF436194.1.1509)	0.000164723	0.000889504	0.0317256	0.0152863	0.0935956	0.0553469	0.2768	0.194966	0.0800553	0.112275	0.0358767	0.228372	0.181689	0.158859	Bacteria;Firmicutes;Bacilli;Lactobacillales;Lactobacillaceae;Pediococcus;
Pediococcus (AJ305320.1.1569)	0.00276735	0.0365026	3.29446e-05	3.29446e-05	0.00036239	9.88338e-05	0.00247084	0.00115306	0.000131778	0.000922448	3.29446e-05	0.000625947	0.000494169	0.117579	Bacteria;Firmicutes;Bacilli;Lactobacillales;Lactobacillaceae;Pediococcus;
Companilactobacillus (AJ417738.1.1567)	0.000625947	0.0204256	0.000691836	0.000823615	0.00922448	0.0452659	0.00550175	0.0100152	0.00408513	0.00593003	0.00431574	0.00569941	0.021414	0.115537	Bacteria;Firmicutes;Bacilli;Lactobacillales;Lactobacillaceae;Companilactobacillus;
Companilactobacillus (AJ496791.1.1570)	0.000395335	0.0114977	0.000560058	0.000560058	0.00566647	0.0274099	0.00296501	0.00629242	0.0027344	0.00368979	0.00306385	0.00342624	0.0097516	0.0694801	Bacteria;Firmicutes;Bacilli;Lactobacillales;Lactobacillaceae;Companilactobacillus;
Olsenella (JQ190570.1.1338)	0	0	0.00441457	0.000329446	0.0778151	0.00349213	0.00309679	0.00102128	0.0213151	0.0434539	0.00148251	0.00385452	0.00569941	0.000131778	Bacteria;Actinobacteriota;Coriobacteriia;Coriobacteriales;Atopobiaceae;Olsenella;
Acetobacter (AJ001632.1.1491)	0.00629242	0.0167359	0.00441457	0.00830204	0.00833498	0.0397971	0.0186796	0.0354484	0.00497463	0.0145945	0.00925743	0.00843381	0.00504052	0.000889504	Bacteria;Proteobacteria;Alphaproteobacteria;Acetobacterales;Acetobacteraceae;Acetobacter;
Acetobacter (FJ157231.1.1401)	0.0328787	0.0899058	0.0245767	0.0464519	0.0449364	0.189102	0.086776	0.163273	0.0225341	0.0688212	0.0385781	0.0462871	0.0313303	0.00652303	Bacteria;Proteobacteria;Alphaproteobacteria;Acetobacterales;Acetobacteraceae;Acetobacter;
[Eubacterium] nodatum group (GQ458236.1.1465)	0	0	0	0	0.0582131	0.0943533	0.0620017	0.022567	0.00359096	0.0165711	0.00662186	0.0171312	0.0118601	0.00365685	Bacteria;Firmicutes;Clostridia;Peptostreptococcales-Tissierellales;Anaerovoracaceae;[Eubacterium] nodatum group;
Prevotella_7 (AB818575.1.1466)	3.29446e-05	0	0.000197668	0	0.117349	0.0429597	0.00204256	0.00280029	0.432464	0.205607	0.475983	0.251697	0.276603	0.133623	Bacteria;Bacteroidota;Bacteroidia;Bacteroidales;Prevotellaceae;Prevotella_7;
Prevotella_7 (EU887831.1.1496)	3.29446e-05	0	3.29446e-05	0	0.0374251	0.0152533	0.000395335	0.000922448	0.156684	0.0608157	0.173354	0.0706661	0.0697107	0.0452659	Bacteria;Bacteroidota;Bacteroidia;Bacteroidales;Prevotellaceae;Prevotella_7;
Sum of Abundance	0.0703696	0.413817	0.68248	0.743526	0.772485	0.801245	0.827766	0.846478	0.802728	0.682217	0.874349	0.835738	0.831488	0.873822

## Sheet: Table S4
Table S4. OTUs with greater than 1% average relative abundance for the duration of the R2SR-TS experiment
	Elapsed time (d)
OTU	3	15	28	41	52	64	76	90	100	112	125	136	148	166	178	190	202	215	226	238	Full taxonomy
Solobacterium (AB507592.1.1517)	0.0441128	0.0136061	0.0039863	0.00609475	0.00375568	0.00734664	0.00372274	0.0370297	0.0277064	0.00401924	0.00207551	0.00853265	0.00359096	0.0039863	0.00494169	0.0162087	0.00909271	0.0212493	0.00800553	0.0042828	Bacteria;Firmicutes;Bacilli;Erysipelotrichales;Erysipelotrichaceae;Solobacterium;
Lacticaseibacillus (JN561696.1.1371)	0.00197668	0.0114977	0.0257956	0.0152863	0.00955393	0.0126837	0.0146603	0.0489886	0.0458589	0.0741912	0.0863148	0.0453647	0.0668775	0.032714	0.0905976	0.0429268	0.0424656	0.0511959	0.0779798	0.048725	Bacteria;Firmicutes;Bacilli;Lactobacillales;Lactobacillaceae;Lacticaseibacillus;
Lacticaseibacillus (KU315075.1.1514)	0.000593003	0.00418396	0.00853265	0.00533702	0.00408513	0.0042828	0.0060618	0.0171971	0.0153192	0.0247743	0.0275417	0.016637	0.0229624	0.0116624	0.0318904	0.0154181	0.0126837	0.0165052	0.025565	0.0189102	Bacteria;Firmicutes;Bacilli;Lactobacillales;Lactobacillaceae;Lacticaseibacillus;
Pediococcus (MF436194.1.1509)	0.101041	0.0730711	0.0565659	0.0264216	0.029716	0.00876326	0.0306385	0.0366344	0.0294195	0.215359	0.183732	0.0445081	0.0539303	0.00810437	0.00922448	0.0942545	0.0157146	0.0437834	0.0219411	0.0550175	Bacteria;Firmicutes;Bacilli;Lactobacillales;Lactobacillaceae;Pediococcus;
Furfurilactobacillus (AJ564009.1.1368)	0.00187784	0.152764	0.296205	0.263524	0.445114	0.320485	0.448541	0.502899	0.492093	0.190947	0.146603	0.228009	0.133459	0.238387	0.197107	0.184523	0.443764	0.197173	0.231139	0.199875	Bacteria;Firmicutes;Bacilli;Lactobacillales;Lactobacillaceae;Furfurilactobacillus;
Acetobacter (FJ157231.1.1401)	0.0545233	0.160803	0.0853594	0.0627924	0.0623312	0.0509653	0.106806	0.0518218	0.0627924	0.109211	0.0631877	0.124003	0.0467484	0.156059	0.0316597	0.0304408	0.0125848	0.0433221	0.00280029	0.0187455	Bacteria;Proteobacteria;Alphaproteobacteria;Acetobacterales;Acetobacteraceae;Acetobacter;
Acetobacter (AJ001632.1.1491)	0.0104764	0.0331093	0.0192067	0.0125848	0.0143638	0.0120248	0.0206563	0.0108717	0.0135732	0.0233907	0.0145286	0.0290242	0.0102458	0.0361732	0.00635831	0.00708309	0.00322857	0.0106082	0.000724781	0.00368979	Bacteria;Proteobacteria;Alphaproteobacteria;Acetobacterales;Acetobacteraceae;Acetobacter;
Pseudoramibacter (AB036759.1.1480)	0.0271134	0.0282994	0.0212822	0.00896093	0.0204915	0.00382157	0.00336035	0.0087962	0.00833498	0.0211175	0.0907623	0.0054688	0.186302	0.00296501	0.136621	0.153621	0.00797259	0.0396653	0.181162	0.151018	Bacteria;Firmicutes;Clostridia;Eubacteriales;Eubacteriaceae;Pseudoramibacter;
Acetitomaculum (GU303559.1.1495)	0.0128484	0.0271793	0.0197338	0.0137708	0.00741253	0.00563352	0.0266522	0.0151545	0.0144627	0.0221717	0.0244449	0.0106082	0.0359096	0.0070172	0.0348224	0.0295184	0.017263	0.010081	0.0501087	0.0681294	Bacteria;Firmicutes;Clostridia;Lachnospirales;Lachnospiraceae;Acetitomaculum;
Lachnospiraceae NK3A20 group (AB746782.1.1535)	0.139092	0.121961	0.169335	0.117942	0.138235	0.12911	0.113461	0.0796271	0.0908282	0.0295842	0.0569282	0.15484	0.0827239	0.14489	0.0911906	0.0636489	0.174672	0.00688542	0.0875667	0.069546	Bacteria;Firmicutes;Clostridia;Lachnospirales;Lachnospiraceae;Lachnospiraceae NK3A20 group;
[Eubacterium] nodatum group (GQ458236.1.1465)	0.0805166	0.0451011	0.0228965	0.0135732	0.00777492	0.00125189	0.00494169	0.0108058	0.0114647	0.0087962	0.0537985	0.00299796	0.0536667	0.00368979	0.067174	0.070765	0.013079	0.0868749	0.0505041	0.0620347	Bacteria;Firmicutes;Clostridia;Peptostreptococcales-Tissierellales;Anaerovoracaceae;[Eubacterium] nodatum group;
Prevotella_7 (AB818575.1.1466)	0.0644067	0.139916	0.110661	0.270277	0.12285	0.288265	0.111748	0.0161428	0.0232589	0.0437175	0.0655597	0.169236	0.0960005	0.178626	0.080286	0.0794953	0.0841075	0.0143968	0.0565	0.0919154	Bacteria;Bacteroidota;Bacteroidia;Bacteroidales;Prevotellaceae;Prevotella_7;
Prevotella_7 (EU887831.1.1496)	0.0171641	0.0353825	0.0324504	0.0795941	0.0378533	0.0903341	0.0338341	0.0060618	0.00807142	0.0159781	0.0228635	0.0508006	0.0324175	0.0541938	0.0256309	0.0282665	0.026751	0.00474402	0.0194703	0.0281347	Bacteria;Bacteroidota;Bacteroidia;Bacteroidales;Prevotellaceae;Prevotella_7;
Sum of Abundance	0.555742	0.846874	0.87201	0.896159	0.903538	0.934967	0.925084	0.842031	0.843184	0.783258	0.838341	0.890031	0.824834	0.878467	0.807505	0.816169	0.863379	0.546485	0.813468	0.820024

## Sheet: Table S5
Table S5. OTUs with greater than 1% average relative abundance for the duration of the R3LowSRT
	Elapsed time (d)
OTU	6	13	17	24	30	36	42	48	62	66	79	90	101	114	126	138	150	162	174	187	Attached	Taxonomy
Companilactobacillus (AJ417738.1.1567)	0	0	0	0.000658892	0.00138367	0.014858	0.196613	0.0493839	0.106246	0.0455953	0.00224023	0.000263557	0.023753	0.0316597	0.019602	0.0251697	6.58892e-05	0.023193	0.0288595	0.0294854	3.29446e-05	Bacteria;Firmicutes;Bacilli;Lactobacillales;Lactobacillaceae;Companilactobacillus;
Companilactobacillus (AJ496791.1.1570)	0	0	0	0.000395335	0.00118601	0.0094551	0.123773	0.0292877	0.0715556	0.0268498	0.00174606	0.000230612	0.0136061	0.0194373	0.0120577	0.0136061	3.29446e-05	0.0150227	0.0189761	0.019042	3.29446e-05	Bacteria;Firmicutes;Bacilli;Lactobacillales;Lactobacillaceae;Companilactobacillus;
Lactobacillus (AB008208.1.1532)	0.0898069	0.0158463	0.053535	0.000560058	0.00260262	0.0119259	0.0403242	0.0176912	0.0451011	0.0168017	0.00536997	0.00342624	0.0330764	0.00698425	0.00434869	0.00434869	0.0101469	0.0292877	0.0151545	0.00599591	0.0518548	Bacteria;Firmicutes;Bacilli;Lactobacillales;Lactobacillaceae;Lactobacillus;
Lactobacillus (AB007908.1.1516)	0.065988	0.0116624	0.0386111	0.000296501	0.00158134	0.0087962	0.0278711	0.0102128	0.0331093	0.0150886	0.00365685	0.00250379	0.0218093	0.00540291	0.00276735	0.0030309	0.00724781	0.0222705	0.0118271	0.00299796	0.030935	Bacteria;Firmicutes;Bacilli;Lactobacillales;Lactobacillaceae;Lactobacillus;
Lactobacillus (New.ReferenceOTU116)	0.0330105	0.0614746	0.0176583	0.00161428	0.0183831	0.0220399	0.00899387	0.0728075	0.0264874	0.0735982	0.00444752	0.0309679	0.0614746	0.0104105	0.0122554	0.0233248	0.00612769	0.0100481	0.0140673	0.00306385	0.0349872	Bacteria;Firmicutes;Bacilli;Lactobacillales;Lactobacillaceae;Lactobacillus;
Lactiplantibacillus (JN043518.1.1483)	0.208012	0.00971865	0.0111023	0.00645714	0.0145945	0.0423997	0.00368979	0.00550175	0.00263557	0.00177901	0.0262568	0.0241154	0.00846676	0.00421691	0.000625947	0.031528	0.00042828	3.29446e-05	0.00042828	0.000164723	0	Bacteria;Firmicutes;Bacilli;Lactobacillales;Lactobacillaceae;Lactiplantibacillus;
Furfurilactobacillus (AJ564009.1.1368)	0.0491204	0.0616723	0.181195	0.364664	0.226955	0.115504	0.175562	0.465145	0.22287	0.46185	0.195987	0.236015	0.2119	0.299796	0.175628	0.201884	0.136094	0.356955	0.284048	0.212196	0.0109705	Bacteria;Firmicutes;Bacilli;Lactobacillales;Lactobacillaceae;Furfurilactobacillus;
Pediococcus (MF436194.1.1509)	0.123279	0.185873	0.189563	0.121203	0.107399	0.184918	0.136489	0.0389076	0.133459	0.0445081	0.0311326	0.12855	0.208935	0.086216	0.113659	0.0847994	0.0857548	0.0033274	0.0223364	0.00112012	0.00042828	Bacteria;Firmicutes;Bacilli;Lactobacillales;Lactobacillaceae;Pediococcus;
Lacticaseibacillus (KU315075.1.1514)	0.0181195	0.0102128	0.0209198	0.00102128	0.0170653	0.0235224	0.0129472	0.0210516	0.0275417	0.0169006	0.0265533	0.00747842	0.0191408	0.0426303	0.0133426	0.049351	0.00919154	0.0149898	0.00424985	0.0133755	9.88338e-05	Bacteria;Firmicutes;Bacilli;Lactobacillales;Lactobacillaceae;Lacticaseibacillus;
Lacticaseibacillus (JN561696.1.1371)	0.048165	0.0286947	0.0646043	0.0030309	0.0494828	0.0693484	0.0394676	0.0577519	0.0853594	0.0524807	0.0856889	0.0236542	0.0587073	0.144824	0.0433551	0.155367	0.0265863	0.0461224	0.0102787	0.043981	0.00118601	Bacteria;Firmicutes;Bacilli;Lactobacillales;Lactobacillaceae;Lacticaseibacillus;
Pseudoramibacter (AB036759.1.1480)	0.0015484	0.0307373	0.000296501	0.000230612	0.000955393	0.00128484	0.000164723	0	0.0435527	0.0299466	0.00639125	0.123542	0.0841405	0.0107729	0.0997562	0.116261	0.160242	0.0346248	0.0760361	0.111616	0.17599	Bacteria;Firmicutes;Clostridia;Eubacteriales;Eubacteriaceae;Pseudoramibacter;
Acetobacter (AJ001632.1.1491)	0.00079067	0.0129472	0.0458918	0.00451341	0.0270475	0.0103446	0.0205245	0.0144956	0.00840087	0.0132437	0.0310009	0.00306385	0.00938921	0.0343612	0.00112012	0.00280029	0.000988338	0.00131778	0.00036239	0.000889504	0.000164723	Bacteria;Proteobacteria;Alphaproteobacteria;Acetobacterales;Acetobacteraceae;Acetobacter;
Acetobacter (FJ157231.1.1401)	0.00319562	0.0552151	0.209758	0.0174606	0.11613	0.0479344	0.0865125	0.0622982	0.0348883	0.0643078	0.142782	0.0128813	0.0387758	0.145088	0.00444752	0.0104105	0.0030309	0.0076102	0.000922448	0.00349213	0.000263557	Bacteria;Proteobacteria;Alphaproteobacteria;Acetobacterales;Acetobacteraceae;Acetobacter;
Clostridium sensu stricto 1 (JN244676.1.1324)	3.29446e-05	0	0	0.277393	0	0	0	0	0	0	0	0	0	0	0	0	0	0	0	0	0	Bacteria;Firmicutes;Clostridia;Clostridiales;Clostridiaceae;Clostridium sensu stricto 1;
Olsenella (JQ190570.1.1338)	0.00293207	0.00958687	0.000131778	0.00036239	6.58892e-05	0.00504052	9.88338e-05	0.000296501	0.00164723	0.0131119	0.00144956	0.023753	0.0131119	0.00237201	0.0183501	0.00859854	0.0323516	0.0129802	0.0175595	0.0258615	0.0352507	Bacteria;Actinobacteriota;Coriobacteriia;Coriobacteriales;Atopobiaceae;Olsenella;
Lachnospiraceae NK3A20 group (AB746782.1.1535)	0.00543586	0.00418396	3.29446e-05	6.58892e-05	0.150754	0.0838769	0.00144956	0	0	0	0	0	0	0	0	0	0	0	0	0	0	Bacteria;Firmicutes;Clostridia;Lachnospirales;Lachnospiraceae;Lachnospiraceae NK3A20 group;
Acetitomaculum (GU303559.1.1495)	0.00405218	0.0564011	0.0021414	0	0.0803518	0.0705344	0.00121895	0	0	0	0	0	0	0	0	0	0	0	0	0	0	Bacteria;Firmicutes;Clostridia;Lachnospirales;Lachnospiraceae;Acetitomaculum;
[Eubacterium] nodatum group (GQ458236.1.1465)	0.00237201	0.12911	0.00306385	0.000461224	0.0450353	0.0659221	0.00108717	0	0.00240495	0.0141662	0.0036239	0.0184819	0.0314621	0.00342624	0.0300455	0.00873032	0.0599591	0.00372274	0.0598274	0.0373262	0.171147	Bacteria;Firmicutes;Clostridia;Peptostreptococcales-Tissierellales;Anaerovoracaceae;[Eubacterium] nodatum group;
Prevotella_7 (AB818575.1.1466)	0.000889504	3.29446e-05	0	0.0100481	0	3.29446e-05	0	0	0	0	0.224419	0.175891	0.00309679	0.032714	0.22231	0.0748172	0.223463	0.212558	0.212888	0.260493	0.153818	Bacteria;Bacteroidota;Bacteroidia;Bacteroidales;Prevotellaceae;Prevotella_7;
Prevotella_7 (EU887831.1.1496)	0.000593003	0	0	0.0021414	0	0	3.29446e-05	0	0	0	0.080846	0.0602886	0.00118601	0.0104434	0.0746195	0.0206563	0.073104	0.0757726	0.0702049	0.0863478	0.0471766	Bacteria;Bacteroidota;Bacteroidia;Bacteroidales;Prevotellaceae;Prevotella_7;
Sum of Abundance	0.657343	0.68337	0.838506	0.812578	0.860974	0.787738	0.87682	0.844831	0.845259	0.890229	0.873592	0.875107	0.842031	0.890756	0.84829	0.834684	0.834816	0.869836	0.848027	0.857449	0.714337

## Sheet: Table S6
Table S6. OTUs with greater than 1% average relative abundance for the duration of the R4T-pH experiment
	Elapsed time (d)
OTU	6	13	17	24	30	36	42	48	62	72	84	97	108	120	138	150	162	174	187	Taxonomy
Acetobacteraceae (New.ReferenceOTU12)	0.00375568	0.0443764	0.00737959	0.0067207	0.0138038	0.00912565	0.00787376	0.00691836	0.0602886	0.0379522	0.0794623	0.0268828	0.00968571	0.00876326	0.00148251	0.000658892	0.000658892	0.00807142	0.00148251	Bacteria;Proteobacteria;Alphaproteobacteria;Rhodospirillales;Acetobacteraceae
Acetobacter (AJ001632.1.1491)	0.000197668	0.00256968	0.0015484	0.0654609	0.00237201	0.00171312	0.00724781	0.0219082	0.0266522	0.033274	0.0182513	0.0123213	0.0124201	0.0160111	0.00513936	0.0105423	0.0165382	0.00968571	0.00767609	Bacteria;Proteobacteria;Alphaproteobacteria;Acetobacterales;Acetobacteraceae;Acetobacter;
Acetobacter (FJ157231.1.1401)	0.000823615	0.0123872	0.00688542	0.261251	0.0131119	0.00784081	0.0310338	0.10371	0.110331	0.137577	0.0824932	0.0519207	0.0508994	0.0599591	0.0210186	0.046386	0.0698096	0.038644	0.0364367	Bacteria;Proteobacteria;Alphaproteobacteria;Acetobacterales;Acetobacteraceae;Acetobacter;
Acetobacter (AJ419838.1.1440)	0.00240495	0.0308361	0.00533702	0.00649008	0.00965276	0.00520524	0.00599591	0.00434869	0.0405218	0.0280688	0.065395	0.342097	0.306154	0.266719	0.210219	0.359261	0.194373	0.193187	0.248765	Bacteria;Proteobacteria;Alphaproteobacteria;Acetobacterales;Acetobacteraceae;Acetobacter;
Clostridium sensu stricto 1 (JN244676.1.1324)	3.29446e-05	0.0819002	0.0745536	0	0.0510312	0.0696778	0.11132	0.00718192	0.00177901	0.00164723	0.0108717	0.0269157	0.0218423	0.0116294	0.00905976	0.00869737	0.00260262	0.018449	0.0105752	Bacteria;Firmicutes;Clostridia;Clostridiales;Clostridiaceae;Clostridium sensu stricto 1;
Aneurinibacillus (X60645.7.1421)	0	0.00200962	0.00385452	0	0	0	0	0	0.0245767	0.00125189	0	0.0222047	0.0136061	0.0100152	0.00793965	0.00830204	0.0242802	0.0330434	0.0472425	Bacteria;Firmicutes;Bacilli;Aneurinibacillales;Aneurinibacillaceae;Aneurinibacillus;
Bacillus (JQ073764.1.1423)	0	0	0	0	0.162812	0.0676682	0.0280029	6.58892e-05	0	0	0	0	0	0	0	0	0	0	0	Bacteria;Firmicutes;Bacilli;Bacillales;Bacillaceae;Bacillus;
Bacillus (New.ReferenceOTU172)	0	0.000395335	0	0	0.00507347	0.00112012	0.00965276	0.00774198	0.031528	0.0156157	0.0227977	0.0198326	0.0223035	0.010114	0.0116624	0.0156157	0.00497463	0.0148251	0.0167688	Bacteria;Firmicutes;Bacilli;Bacillales;Bacillaceae;Bacillus;
Bacillus (KP297896.1.1456)	0	0.00144956	0	0	0.0176254	0.00365685	0.0425974	0.0284641	0.14746	0.0840087	0.0940568	0.0803518	0.082625	0.052942	0.0494828	0.0720169	0.0219411	0.0531067	0.0652632	Bacteria;Firmicutes;Bacilli;Bacillales;Bacillaceae;Bacillus;
Lacticaseibacillus (KU315075.1.1514)	0.0204256	0.014265	0.0262239	0.0143968	0.0273111	0.0301772	0.0192726	0.0222047	0.000527113	0.00102128	0.0199644	0.0180866	0.0109047	0.000757726	0.0208539	0.0150557	0.000922448	0.00484285	0.0123542	Bacteria;Firmicutes;Bacilli;Lactobacillales;Lactobacillaceae;Lacticaseibacillus;
Lacticaseibacillus (JN561696.1.1371)	0.0596297	0.0420702	0.0820979	0.0442446	0.0716545	0.0817355	0.0553799	0.0650985	0.00233907	0.00256968	0.0642419	0.0552481	0.0349213	0.00171312	0.0729064	0.0504711	0.00253673	0.0165382	0.0414772	Bacteria;Firmicutes;Bacilli;Lactobacillales;Lactobacillaceae;Lacticaseibacillus;
Pediococcus (AJ305320.1.1569)	0.0446399	0.0149568	0.013079	0.00451341	0.025565	0.0334058	0.00691836	0.0143309	0.00164723	0.00444752	0.00401924	0.00678658	0.00451341	0.00563352	0.0015484	0.000856559	0.0039863	0.000560058	0.000527113	Bacteria;Firmicutes;Bacilli;Lactobacillales;Lactobacillaceae;Pediococcus;
Pediococcus (MF436194.1.1509)	0.102556	0.102491	0.136391	0.050537	0.18897	0.1667	0.186862	0.186862	0.0597944	0.0682941	0.0770244	0.0138367	0.0956052	0.104368	0.136687	0.0676023	0.0826909	0.0414113	0.00925743	Bacteria;Firmicutes;Bacilli;Lactobacillales;Lactobacillaceae;Pediococcus;
Levilactobacillus (JF763842.1.1470)	0.0591026	0.0045793	0.00042828	0.000988338	0.00217434	0.0204915	0.00754431	0.0138367	0.00616064	0.00424985	0.0406536	0.0449364	0.026158	0.00375568	0.00461224	0.0147592	0.00329446	0.00438163	0.0021414	Bacteria;Firmicutes;Bacilli;Lactobacillales;Lactobacillaceae;Levilactobacillus;
Furfurilactobacillus (AJ564009.1.1368)	0.0450353	0.153851	0.0913224	0.259373	0.124629	0.106115	0.157113	0.199282	0.215655	0.489392	0.131383	0.0235883	0.0771233	0.354714	0.194011	0.0745207	0.439184	0.202148	0.10595	Bacteria;Firmicutes;Bacilli;Lactobacillales;Lactobacillaceae;Furfurilactobacillus;
Lactiplantibacillus (JN043518.1.1483)	0.226659	0.00378863	0.00352507	0.0244449	0.0183501	0.049351	0.0244778	0.0239507	0.0143638	0.0115965	0.0389405	0.0261251	0.0124531	0.00131778	0.00625947	0.00431574	0.00131778	0.00757726	0.0057653	Bacteria;Firmicutes;Bacilli;Lactobacillales;Lactobacillaceae;Lactiplantibacillus;
Lactobacillus (New.ReferenceOTU116)	0.0564011	0.0322528	0.0643078	0.0279041	0.00128484	0.00118601	0.0027344	0.00444752	0.00286618	0	0	0.00642419	0.00289912	0.00105423	0.00135073	0.00161428	0.00187784	0.00280029	0.00270146	Bacteria;Firmicutes;Bacilli;Lactobacillales;Lactobacillaceae;Lactobacillus;
Companilactobacillus (AJ496791.1.1570)	0.000263557	0.000494169	6.58892e-05	6.58892e-05	0.0129143	0.0440469	0.0583778	0.0639454	0.0158134	0.00276735	0.0417737	0.00994927	0.0152533	0.00260262	0.0442116	0.0187125	0.00721486	0.0537985	0.036272	Bacteria;Firmicutes;Bacilli;Lactobacillales;Lactobacillaceae;Companilactobacillus;
Companilactobacillus (AJ417738.1.1567)	0.000395335	0.000823615	3.29446e-05	0.000164723	0.0219411	0.0689201	0.0916518	0.098702	0.0286288	0.00434869	0.0619029	0.0156816	0.0238189	0.00309679	0.0654609	0.0286618	0.011893	0.084404	0.0523819	Bacteria;Firmicutes;Bacilli;Lactobacillales;Lactobacillaceae;Companilactobacillus;
Sum of Abundance	0.622323	0.545496	0.517032	0.766555	0.770277	0.768136	0.854055	0.872999	0.790934	0.928082	0.853232	0.803189	0.823186	0.915168	0.863906	0.79805	0.890097	0.787474	0.703037

## Sheet: Table S7
Table S7. OTUs with greater than 1% average relative abundance for the duration of the R5T-pH-LowSRT experiment
	Elapsed time (d)
OTU	0	6	12	18	24	29	36	42	48	54	60	66	Full taxonomy
Clostridium sensu stricto 1 (JN244676.1.1324)	0.0177242	0.00744548	0.00589708	0.0128484	0.0455953	0.0121566	0.0121566	0.0161428	0.010707	0.00434869	0.00471108	0.00283323	Bacteria;Firmicutes;Clostridia;Clostridiales;Clostridiaceae;Clostridium sensu stricto 1;
Bacillus (KP297896.1.1456)	0.0497134	0.0446399	0.0408513	0.0500758	0.0670093	0.00352507	0.0296501	0.0171641	0.00210845	0.000230612	0.000296501	3.29446e-05	Bacteria;Firmicutes;Bacilli;Bacillales;Bacillaceae;Bacillus;
Lactobacillus (AB008208.1.1532)	0.00609475	0.0048758	0.0235224	0.0138367	0.0136061	0.00658892	0.00448046	0.00705014	0.0109376	0.00734664	0.0180536	0.0153192	Bacteria;Firmicutes;Bacilli;Lactobacillales;Lactobacillaceae;Lactobacillus;
Companilactobacillus (AJ496791.1.1570)	0.0423338	0.00441457	0.0298149	0.00401924	0.0120577	0.00194373	0.00625947	0.00599591	0.00830204	0.0100152	0.00342624	0.0054688	Bacteria;Firmicutes;Bacilli;Lactobacillales;Lactobacillaceae;Companilactobacillus;
Companilactobacillus (AJ417738.1.1567)	0.0731699	0.00823615	0.0534032	0.0104105	0.0238189	0.00388746	0.0108058	0.0116624	0.0126507	0.0183172	0.00583119	0.0110694	Bacteria;Firmicutes;Bacilli;Lactobacillales;Lactobacillaceae;Companilactobacillus;
Lactiplantibacillus (JN043518.1.1483)	0.0113988	0.0150557	0.0575871	0.0501087	0.0860842	0.0271134	0.157936	0.0621335	0.122653	0.162878	0.147361	0.122686	Bacteria;Firmicutes;Bacilli;Lactobacillales;Lactobacillaceae;Lactiplantibacillus;
Furfurilactobacillus (AJ564009.1.1368)	0.0966265	0.0879291	0.0950781	0.11669	0.0361732	0.238025	0.122949	0.152039	0.121236	0.179812	0.144791	0.0646373	Bacteria;Firmicutes;Bacilli;Lactobacillales;Lactobacillaceae;Furfurilactobacillus;
Levilactobacillus (JF763842.1.1470)	0.00365685	0.00645714	0.0102787	0.010081	0.0171312	0.00869737	0.0527443	0.0121566	0.0280688	0.0450023	0.120577	0.0713909	Bacteria;Firmicutes;Bacilli;Lactobacillales;Lactobacillaceae;Levilactobacillus;
Lacticaseibacillus (JN561696.1.1371)	0.0398959	0.0718192	0.0715556	0.0883903	0.0691507	0.116426	0.0937932	0.0581143	0.0640443	0.0741583	0.0436516	0.0770903	Bacteria;Firmicutes;Bacilli;Lactobacillales;Lactobacillaceae;Lacticaseibacillus;
Lacticaseibacillus (KU315075.1.1514)	0.0133096	0.0234565	0.0218093	0.0306714	0.0210845	0.0360414	0.029156	0.0174277	0.0180207	0.0228306	0.0149239	0.0241154	Bacteria;Firmicutes;Bacilli;Lactobacillales;Lactobacillaceae;Lacticaseibacillus;
Pediococcus (AJ305320.1.1569)	0.000757726	0.100448	0.0688871	0.0109047	0.00105423	0.00695131	0.000658892	0.00411807	0.00405218	0.00141662	0.00286618	0.00164723	Bacteria;Firmicutes;Bacilli;Lactobacillales;Lactobacillaceae;Pediococcus;
Pediococcus (MF436194.1.1509)	0.0128154	0.105357	0.116492	0.0860842	0.0137379	0.185643	0.0302102	0.126935	0.0881268	0.0262568	0.0360414	0.0140014	Bacteria;Firmicutes;Bacilli;Lactobacillales;Lactobacillaceae;Pediococcus;
Acetobacter (AJ001632.1.1491)	0.0109047	0.0076102	0.00688542	0.0163405	0.0169006	0.0121566	0.0204586	0.00981749	0.0122883	0.0142321	0.0161099	0.0278382	Bacteria;Proteobacteria;Alphaproteobacteria;Acetobacterales;Acetobacteraceae;Acetobacter;
Acetobacter (FJ157231.1.1401)	0.0390064	0.0311656	0.0267839	0.0638796	0.0690848	0.0491533	0.0892798	0.0349542	0.0506029	0.0571259	0.0626935	0.121434	Bacteria;Proteobacteria;Alphaproteobacteria;Acetobacterales;Acetobacteraceae;Acetobacter;
Acetobacter (AJ419838.1.1440)	0.341438	0.335046	0.2288	0.289253	0.346972	0.193615	0.225374	0.357119	0.333366	0.2825	0.274923	0.338835	Bacteria;Proteobacteria;Alphaproteobacteria;Acetobacterales;Acetobacteraceae;Acetobacter;
Sum of Abundance	0.758846	0.853957	0.857646	0.853594	0.839461	0.901924	0.885913	0.892831	0.887165	0.90647	0.896257	0.898399
